# Supplementary material for: Identification of a novel prognostic cuproptosis-associated LncRNA signature for predicting prognosis and immunotherapy response in patients with esophageal cancer
Source: Heliyon. 2024 Apr 26;10(9):e30277. doi: 10.1016/j.heliyon.2024.e30277 (PMC11068819; doi:10.1016/j.heliyon.2024.e30277)
Supplement: Multimedia component 1 [file mmc1.xlsx]

cuproptosis-associated genes
FDX1
LIPT1
LIPT2
LIAS
DLD
DBT
GCSH
DLST
DLAT
PDHA1
PDHB
SLC31A1
ATP7A
ATP7B
FDX1
GLS
MTF1 
CDKN2A
CTR1
PDZD4
RPS25
NFE2L2
NLRP3
SLC25A5
CP
SLC23A2
NDUFB2
PDHX
NDUFA1
SLC6A3
PIH1D2
MITD1
CCS
ATOX1
NDUFB1
SLC22A5
COX7B
NDUFA2
