# Supplementary material for: Identification of a novel prognostic cuproptosis-associated LncRNA signature for predicting prognosis and immunotherapy response in patients with esophageal cancer
Source: Heliyon. 2024 Apr 26;10(9):e30277. doi: 10.1016/j.heliyon.2024.e30277 (PMC11068819; doi:10.1016/j.heliyon.2024.e30277)
Supplement: Multimedia component 2 [file mmc2.xlsx]

ID	TCGA-L5-A4OQ-11A-12R-A260-31	TCGA-L5-A43C-11A-11R-A24K-31	TCGA-L5-A4OJ-11A-12R-A260-31	TCGA-L5-A4OO-11A-12R-A260-31	TCGA-IC-A6RE-11A-12R-A336-31	TCGA-V5-A7RE-11A-11R-A354-31	TCGA-IC-A6RF-11A-21R-A336-31	TCGA-L5-A4OG-11A-12R-A260-31	TCGA-L5-A4OR-11A-11R-A260-31	TCGA-V5-AASX-11A-11R-A38D-31	TCGA-L5-A4OF-11A-12R-A260-31	TCGA-R6-A6L4-01A-11R-A31P-31	TCGA-L5-A4OO-01A-11R-A260-31	TCGA-L5-A88Z-01A-11R-A36D-31	TCGA-2H-A9GR-01A-12R-A37I-31	TCGA-Z6-A8JD-01A-11R-A36D-31	TCGA-L5-A891-01A-11R-A36D-31	TCGA-IG-A4QS-01A-11R-A260-31	TCGA-IG-A3QL-01A-11R-A24K-31	TCGA-KH-A6WC-01A-11R-A336-31	TCGA-V5-AASV-01A-11R-A38D-31	TCGA-IG-A4P3-01A-11R-A260-31	TCGA-2H-A9GG-01A-11R-A37I-31	TCGA-IG-A5S3-01A-11R-A28J-31	TCGA-L5-A4OX-01A-21R-A28J-31	TCGA-2H-A9GJ-01A-11R-A37I-31	TCGA-JY-A6FB-01A-11R-A336-31	TCGA-L5-A4OU-01A-11R-A28J-31	TCGA-L5-A88W-01A-11R-A354-31	TCGA-LN-A49P-01A-11R-A24K-31	TCGA-2H-A9GQ-01A-11R-A37I-31	TCGA-LN-A7HY-01A-12R-A354-31	TCGA-L7-A6VZ-01A-12R-A336-31	TCGA-L7-A56G-01A-21R-A260-31	TCGA-L5-A4ON-01A-11R-A260-31	TCGA-VR-A8EO-01A-11R-A36D-31	TCGA-S8-A6BW-01A-11R-A31P-31	TCGA-VR-A8ER-01A-11R-A36D-31	TCGA-LN-A8I1-01A-11R-A36D-31	TCGA-IG-A3YC-01A-11R-A24K-31	TCGA-L5-A8NE-01A-11R-A37I-31	TCGA-V5-A7RC-06A-11R-A406-31	TCGA-L5-A88V-01A-11R-A354-31	TCGA-2H-A9GF-01A-11R-A37I-31	TCGA-JY-A93C-01A-11R-A38D-31	TCGA-IG-A7DP-01A-31R-A336-31	TCGA-M9-A5M8-01A-11R-A28J-31	TCGA-R6-A6KZ-01A-11R-A31P-31	TCGA-2H-A9GK-01A-11R-A37I-31
AL356215.1	0.1434	0.0323	0.024	0.0916	0.0188	0.0969	0.0854	0.0253	0	0.1872	0.0155	0.0397	0.1785	0.3044	0.1012	0.1809	0.0664	0.0756	0.1294	0.0967	0.0288	0.1436	0.1067	0.0892	0.4519	0.0543	0.0047	0.1307	0.0649	3.2341	0.0192	0.8923	0.1219	0.06	0.0724	0.012	0.2204	0.303	0.1147	0.1592	0.0476	0.0835	0.0264	0.3728	0.0727	0.032	0.2835	0.1738	0.0382
AC124067.2	0.2362	0	0.2716	0.1236	0.189	0.3204	1.4793	0.0716	0	1.185	0	1.7513	0.0888	0.9761	0.4831	0.8856	16.2725	1.4804	5.3794	0.216	0.0652	0.8644	0.191	1.9162	6.7833	0.2908	0.2511	0.0988	0.0766	3.3461	0.0484	0.4749	0.0318	0.5483	0.6842	1.8399	5.2046	0.1761	0.1926	0.3299	0.6708	4.5838	5.7655	3.8797	0.3297	0.6342	1.724	0.2846	0.0963
AL590093.1	1.8365	0.3994	0.7548	0.5889	0.0844	1.7447	0.4164	0.5117	0.4629	0.4634	0.1394	0.8641	0.444	0.0415	0.6473	0.037	0.2491	0.5877	0.0182	0.0594	0.0518	0.3831	0.8343	0.1003	0.3578	0.1834	0.0641	0.6178	0.0183	0.2131	0.0288	0.1697	0.4351	0.2702	0.3748	0.3788	0.1322	0.0524	0.0574	0.3467	0.8769	0.1187	0.0198	0.1216	0.3709	0.0719	0.3788	0.4955	0.1721
FBXO30-DT	0.9522	0.3309	0.6093	0.543	0.111	0.6338	0.1057	0.3733	0.2895	0.6364	0.2651	0.2181	0.3049	0.2369	0.7226	0.1315	0.1823	0.3729	0.1398	0.1392	0.158	0.5206	0.5062	0.7594	0.4108	0.1491	0.1732	0.2449	0.0629	0.3777	0.6386	0.2192	0.2375	0.1648	0.6397	0.5164	0.1779	0.1223	0.2284	0.466	0.179	0.1746	0.0483	0.1274	0.2818	0.3433	0.1831	0.29	0.1153
SGMS1-AS1	0.3488	0.549	0.594	0.4414	0.1276	0.722	0.328	0.7185	0.3929	1.2186	0.4908	0.2562	0.5298	0.2583	0.8577	0.3206	0.1776	0.2111	0.1415	0.2172	0.2585	0.1831	1.0289	0.7303	0.3092	0.4454	0.515	0.3	0.0694	0.3683	1.136	0.11	0.3228	0.1138	0.3147	0.3425	0.4699	0.2277	0.1735	0.3635	0.639	0.6418	0.23	0.3037	1.0113	0.4196	0.2696	1.5829	0.3346
KLRK1-AS1	0.0818	0.0387	0.1698	0.0571	0.1445	0.4412	0.2701	0.2838	0.1058	0.0286	0.1081	0.2657	0.2459	1.497	0.0999	0.3712	0.0121	0.2188	1.473	0.1765	3.1703	0.8354	0.2205	1.332	0.2811	0.0039	0.1801	0.7271	0.1309	0.5907	0.0809	0.2659	0.088	0.6875	0.248	0.2071	0.6008	3.0446	1.765	0.8355	0.0604	0.5828	0.7787	0.1791	0.0317	0.5159	0.1797	0.1997	0.1752
MMP25-AS1	0.4651	0.412	0.7833	0.4075	0.2467	1.2491	0.2533	0.8187	0.1933	0.1938	0.3535	0.602	2.4263	0.8674	1.146	1.2487	0.1371	0.9653	0.64	0.4168	1.0798	2.155	2.1321	1.6515	1.3793	0.282	0.7291	2.7518	0.113	1.0828	1.7454	1.612	0.5626	0.904	0.8672	1.5001	0.9564	0.8611	2.8672	1.061	1.0051	1.1529	0.2586	0.8614	0.9002	2.6374	0.3188	2.3516	0.8829
AL121832.2	0.4321	1.0158	1.609	0.9337	0.4985	1.8814	1.3145	1.4051	0.7401	0.884	1.3001	1.5563	1.5971	1.549	3.3541	3.4688	9.1305	6.6928	5.0417	1.2736	2.4638	1.2505	4.4329	4.8183	2.4062	1.2921	1.9127	2.936	2.1964	2.1665	5.3448	8.9418	2.3992	1.0501	1.4743	2.8007	1.2796	2.0543	10.6986	2.9099	1.7265	2.1584	5.5552	2.9259	2.9501	2.8177	1.2828	4.5721	1.9531
AP000866.1	0.3056	0.2466	0.5252	0.2894	0.057	0.2664	0.1508	0.6503	0.3822	1.1897	0.2222	0.2397	0.1852	0.1249	0.5085	0.0617	0.0178	0.1235	0.2472	0.0578	0.1342	0.1669	0.604	0.6111	0.0898	0.1153	0.2024	0.1648	0.0326	0.3377	0.9917	0.4819	0.2569	0.0537	0.334	0.1032	0.1172	0.0656	0.082	0.1542	0.1381	0.528	0.0424	0.1319	0.7967	0.2186	0.1128	0.8747	0.2222
AGAP2-AS1	0.2817	0.0754	0.0112	0.1223	0.2454	0.0906	0.2661	0.0708	0.0549	0.2887	0.0724	0.2723	0.6849	1.5779	1.0057	1.6601	0.2276	0.2826	2.3662	0.2302	1.8287	0.7458	1.0291	0.1562	0.1955	0.2962	0.5945	0.3299	0.9781	0.6196	0.4426	2.3023	0.4714	0.3928	0.1354	0.2584	1.3662	0.6861	1.9772	1.7566	0.089	0.6326	0.3452	0.1212	0.3081	0.3884	0.356	0.7365	0.4885
AL359715.2	0.2767	0.3942	0.9492	0.5271	0.421	0.784	0.3102	0.926	0.3978	0.5192	0.45	0.5072	0.6886	0.0305	0.978	0.038	0.2412	0.6535	0.0534	0.4298	0.114	0.3864	0.4081	0.4636	0.3924	0.1016	0.2006	0.2331	0	0.2189	0.2113	0.2324	0.3553	0.2049	0.3348	0.2064	0.2668	0.0846	0.2188	0.3255	0.1372	0.2496	0.2265	0.1213	0.7746	0.0633	0.0468	0.2066	0.0842
MLIP-IT1	0.1603	0	0	0.0285	0.3816	0.1849	0.0621	0.0275	0	0	0	0.664	0	0.8247	0	0.1255	0.0241	0.1798	0.2469	0.7095	0.5019	0.5336	0	0.0486	0.0547	0.1382	0	0.057	0.2476	0.4336	0.0279	0	0.0367	0.6109	0.0632	0.2883	0.3203	0.2795	0.1945	0.2015	0	0.8433	0.1726	0.0471	0.0423	0	0.0579	0	0.0278
AC074117.1	1.0422	0.8485	1.5061	1.0376	0.7038	3.6933	1.2985	2.0243	0.6098	2.9346	1.5653	2.9653	1.6367	3.0136	3.1607	4.8451	3.2613	2.7279	1.8877	0.8095	6.0531	2.8416	3.8915	5.1928	2.8127	3.2886	2.2624	2.1381	1.6534	2.0001	10.3379	2.7783	3.0774	1.7557	2.5293	3.6851	2.0826	2.2359	4.0216	1.4812	1.7719	4.3557	5.1779	2.1759	2.3541	1.5564	1.4378	9.5227	2.0743
AC008770.3	0.7268	1.0633	1.4713	0.8623	0.5243	1.9233	0.7249	1.2488	0.9684	2.5237	0.7423	0.6743	0.4503	0.7185	0.9575	0.1971	0.2321	0.8647	0.1454	0.8957	2.1031	0.8287	1.7837	0.434	1.5794	0.8408	1.0238	0.9791	0.2673	0.6241	0.8434	0.3388	0.7302	0.1199	0.9979	0.4682	0.5721	0.7679	0	0.7076	1.1673	0.7636	0.2898	0.518	1.1616	0.5267	0.69	1.0761	0.6492
AC092140.2	0.554	0.3039	0.4513	0.4225	0.2691	0.9779	0.6512	0.4419	0.3163	0.4282	0.3334	0.1782	0.7837	0.3227	0.4874	0.1106	0.1192	0.7028	0.2176	0.1657	0.7123	0.6012	0.9977	0.5998	0.3378	0.1949	0.1533	0.4574	0.0655	0.8155	0.6543	0.3382	0.1131	0.0808	0.8574	0.4853	0.4349	0.1254	0.6516	0.7185	0.3029	0.4258	0.142	0.1163	0.1826	1.1612	0.2145	0.5301	0.1029
AC127502.2	1.004	0.5099	0.3	0.3199	0.3653	0.7513	0.5348	0.9567	0.2541	0.2903	1.3668	1.2792	1.2325	0.9848	0.7116	0.4707	0.5479	0.4918	0.2508	0.666	1.8325	1.9288	0.9178	2.3327	1.3424	0.5075	0.6227	1.84	0.2274	1.4344	1.8773	1.2741	0.8922	1.098	1.5504	1.0897	1.8573	0.7366	1.0791	0.6124	0.3976	1.2895	0.2202	0.4189	1.0521	0.6672	1.1146	1.4511	1.2239
SOCS2-AS1	1.8847	0.8505	0.9681	1.2929	0.0631	0.1491	0.1932	1.1565	0.9231	0.1182	0.8849	0.1797	0.2165	0.2068	0.7702	0.1506	0.028	0.1302	0.5771	0.0861	0.3597	0.5173	0.6065	0.0668	1.7146	0.0457	0.3356	0.3426	0.0307	0.1286	0.0929	0.6824	0.3476	0.1643	0.3795	0.0911	0.2597	0.2428	0.1046	0.12	0.0738	0.2359	0.0305	0.2934	0.5539	0.2725	0.0447	0.3329	0.4065
LINC00630	0.223	0.0947	0.189	0.1952	0.078	0.3467	0.181	0.2734	0.106	0.2175	0.2348	0.1619	0.2872	0.229	0.3427	0.355	0.1462	0.2185	0.3175	0.0968	0.221	0.2316	0.3339	0.338	0.7328	0.2259	0.1498	0.3086	0.0774	0.7146	0.3975	0.2751	0.2118	0.208	0.3543	0.5043	0.2964	0.3648	0.307	0.3617	0.233	0.444	0.2678	0.2247	0.3711	0.1818	0.2134	0.2452	0.1824
BISPR	0.5687	0.2228	0.4467	0.5241	0.213	3.7146	1.0355	0.5118	0.23	2.435	0.1996	0.8169	5.2382	0.2081	1.192	0.4808	3.0071	0.443	0.0931	1.0609	6.1309	2.1456	2.3225	2.6117	2.4582	0.2626	0.7736	2.6125	0.0784	1.3212	0.1237	1.4987	4.3539	0.4239	0.8436	0.2712	0.3382	0.2361	1.9363	1.7732	1.2957	0.5585	1.2511	0.831	0.5267	5.6882	2.7205	2.1661	1.7197
AC112484.1	0.211	0.1474	0.4845	0.1622	0.261	0.3714	0.3529	0.5604	0.1534	0.6351	0.293	0.4665	0.38	1.962	0.4935	0.4131	1.3794	0.287	0.9551	0.4475	0.6307	1.1106	0.1612	0.7416	0.404	0.5257	0.4459	0.435	0.2011	1.1183	0.9685	0.4018	0.6416	0.5288	0.6945	0.4863	1.1118	0.6842	1.272	0.3551	0.6101	1.4393	0.0287	0.2961	0.8727	0.3858	0.2081	0.8542	0.2079
AC008610.1	0.4983	0.4604	1.4956	0.6068	0.223	2.0311	0.1523	1.0365	0.3145	0.5343	0.221	1.3699	1.4746	0.6582	1.3683	0.3227	0.3554	1.5201	0.1443	0.4706	1.7654	0.9868	3.567	1.7095	3.1645	0.323	0.4064	2.7984	0.3762	1.2838	3.6066	1.5692	0.8696	0.821	0.4909	0.1287	0.3144	0.7898	1.7276	0.6595	0.9267	2.195	0.6274	1.5036	3.389	1.5964	0.3476	4.0924	0.7276
AL157392.3	0.8754	0.6494	1.4118	0.9714	0.3748	1.0442	0.4188	1.5938	0.6422	1.0682	0.9082	0.5181	0.7019	0.5531	1.191	0.2219	0.4642	0.4878	0.173	0.4074	0.9147	0.5823	1.3787	0.7743	0.812	0.4261	0.3919	0.7167	0.2061	0.4723	0.6693	0.3239	0.4584	0.6018	0.6574	1.4405	0.6956	0.4679	0.3487	0.6397	0.8184	0.7552	0.3433	0.3765	1.3498	0.6329	0.3458	1.0432	0.6072
WAKMAR2	0.3179	0.387	0.6111	0.2387	1.4951	0.6834	0.4953	0.4481	0.2383	0.1328	0.2877	0.3623	1.1076	0.3958	0.6371	1.1695	4.0201	0.599	0.4782	1.0874	0.5016	1.4413	0.8464	1.57	0.5174	0.2172	0.5195	0.9717	0.5235	1.0206	0.415	0.5052	0.1675	0.8823	0.2887	1.0397	0.2978	0.2362	1.7953	1.3705	0.1433	0.2108	0.1664	0.1059	0.4454	2.6187	0.2095	0.7751	1.4298
AC091588.1	0.1436	1.0081	3.1342	2.657	0	1.1354	0	5.3771	1.8363	3.1071	5.08	0.4654	1.1007	0	0.6657	0.0321	0.1297	0.6441	0	0	0.0449	0.4155	0.5265	0.087	2.4837	1.8386	1.557	1.0211	0.0317	0.037	0.05	0	0	0	1.5555	0.0469	0	0	0.1493	0.0401	1.6231	0.0343	0.3091	0.1688	1.8928	0.6866	0.5535	0.5883	0.8463
AC080013.1	0.1269	0.0289	0.0994	0.1584	0.0897	0.1657	0.15	0.0737	0.0165	0.0903	0.0625	0.1188	0.2591	0.1593	0.0741	0.059	0.0571	0.1264	0.1233	0.0335	0.08	0.668	0.2519	0.7047	0.0751	0.3269	0.0404	0.4896	0.0182	0.1975	0.1779	0.3636	0.1885	0.1459	0.3167	0.3262	0.308	0.1228	1.0659	0.5919	0.0485	0.6248	0.213	0.1187	0.5239	0.1792	0.1232	0.4391	0.2544
PCBP1-AS1	0.7079	0.4722	0.7518	0.8235	0.9822	1.576	0.4721	0.9681	0.6395	0.7255	0.8534	0.7042	0.553	0.4458	0.7057	0.3974	0.4351	0.6448	0.3494	1.4431	0.611	0.868	0.6706	1.9369	0.3508	0.5686	0.3531	0.5043	0.2401	0.7531	1.4943	0.81	0.8937	0.7573	0.6771	0.956	0.3984	0.3758	0.4915	0.3594	0.6779	0.8556	0.2437	0.3738	1.2709	0.7307	0.3234	0.8801	0.6675
AC016737.1	0.0869	0.2965	0.456	0.1202	0.1149	0.5884	0.0187	0.2322	0.1543	0.172	0.1423	0.7648	0.7153	0.2301	0.4196	0.1835	0.4359	1.9307	0.1699	0.1154	0.4532	0.3352	2.1827	0.8631	0.5273	0.5229	0.2492	0.4805	0.2236	0.2735	3.2254	0.6104	0.1655	0.2759	0.2091	0.3945	0.2796	0.3824	3.1451	0.7145	0.6024	1.0039	0.3809	0.227	0.8526	0.3147	0.314	1.3386	0.318
AL109976.1	0.0399	0.012	0.6684	0.0258	0.5618	0.4188	0.9876	0.0842	0.0327	0.4414	0.065	0.7226	0.2668	2.8473	0.3788	0.2558	0.6806	0.1052	2.0091	1.3311	1.0543	3.1761	1.3149	6.1446	0.0723	0.4672	0.2602	0.2227	0.5108	0.6898	1.4725	0.2824	0.4192	0.3558	0.059	0.092	1.5471	1.7723	0.7269	0.9002	0.9963	0.6337	0.7382	1.9026	0.3495	0.3354	0.1706	0.2403	0.063
HOXA11-AS	0.0066	0	0.0268	0	0.0056	0.3855	0.2297	0	0	1.7159	0	0.6291	0.0253	0.0372	0.3629	0.2064	0	0.1171	0.0036	0.0039	0.0103	0.0715	0.6848	0.0799	1.5491	0.8522	0.0298	0.1875	0.0109	0.017	0.1032	0.1408	0.2223	0.0269	2.2883	0.1347	0.0329	0	0.08	0.0506	0.423	0.0394	0.2798	2.48	2.0334	0.0072	0.3018	0.0467	0.08
AC079322.1	0.2906	0.2989	0.6066	0.598	0.0927	0.4788	0.4044	0.4213	0.363	0.2659	0.4973	0.3108	0.3713	0.2963	0.4211	0.1524	0.1231	0.3396	0.0799	0.2281	0.4691	0.2497	0.2914	1.2114	0.1551	0.2125	0.3049	0.2907	0.0601	0.4094	0.5533	0.1708	0.0727	0.173	0.2505	0.2227	0.2813	0.0864	0.6297	0.3045	0.2139	0.4234	0.2716	0.2269	0.1557	0.4146	0.186	0.6441	0.3779
AL451050.2	0.136	0.0663	0.1724	0.3766	0.1285	0.523	0.1463	0.3635	0.151	0.3464	0.0955	0.6261	0.5408	0.3224	0.6132	0.4057	1.0468	2.1757	0.3159	0.1446	0.0946	0.678	1.7552	0.6415	1.1526	0.1489	0.3513	0.5375	0.1668	0.3699	0.4472	1.0593	0.6048	0.3703	0.1489	0.7167	0.1812	0.2874	1.0217	0.5489	0.7832	0.8312	0.9942	0.1555	1.3152	0.46	0.4188	0.5241	0.4193
AC010300.1	0.6304	0.2776	0.6837	0.5074	0.0785	0.8237	0.1127	0.5416	0.2127	0.9355	0.3552	0.5858	1.2314	0.0076	0.7477	0.0247	0.1149	0.533	0.0088	0.1225	0.0377	0.6508	0.3774	0.213	0.3816	0.3288	0.083	0.3856	0	0.4655	0.3355	0.0755	0.0069	0.071	1.2419	0.0263	0.0602	0.0191	0.0035	0.2608	0.1253	0.2304	0.0048	0.1771	0.3256	0.1746	0.1064	0.6297	0.1497
MHENCR	0.9394	1.9484	2.6627	1.855	1.838	1.4842	1.5447	2.5426	1.1316	1.7858	2.0329	3.4996	4.1273	1.1626	3.8974	4.7782	1.2594	7.6505	1.4581	1.4623	1.4705	2.7188	7.4723	4.779	4.6285	1.5847	2.4425	5.1716	2.4565	2.1714	12.1626	9.5468	2.8689	0.9633	1.1661	1.4098	1.0414	1.6316	8.1638	3.1997	3.9405	1.3539	3.617	2.4969	4.649	6.7977	1.3644	4.827	2.6998
AC128709.2	0	0	0	0	0.0314	0.487	0.1431	0	0.0369	0.0941	0.0389	0.0998	0.0236	0	0.0803	0.3306	0.1669	0	0.63	0.221	0.1735	1.1227	0.254	0.056	0.021	0.0682	0	0	0	2.1177	0	0	0.0211	0	0.0546	0	10.9073	0.4391	0.1601	0	0	1.2588	0.0221	0.0815	0.0731	0	0	0.1456	0
SUGT1-DT	0.222	0.464	0.8268	0.4703	0.2157	0.9232	0.5936	0.7811	0.4648	0.3365	0.7348	1.1424	1.6886	0.3847	1.2409	0.6858	0.955	2.7078	0.9769	0.3288	0.6785	1.1168	4.2487	1.7788	0.9988	0.4036	0.7508	0.846	0.35	1.0486	2.889	1.7891	0.6889	0.4029	0.3228	1.0718	0.7816	0.6367	3.445	1.1519	0.5354	1.6178	1.2012	1.2587	1.1012	0.8963	0.7388	1.7495	0.6966
MIR1-1HG-AS1	2.6186	0.0466	0.1088	1.8684	0.227	0.135	0.1645	0.2398	0.0303	0	0.0639	0.0656	0.1512	0.0114	0.1363	0.017	0	0.0057	0.02	0.0907	0.1852	0.1186	0.1066	0.1656	0.0311	0.0112	0.0078	0.0647	0	0.2658	0.0158	0.2853	0.0173	0.0041	0.0448	0.0099	0.0061	0.0096	0.0053	0.0636	0.0036	0.0326	0.0145	0.0357	0.028	0.2045	0.0146	0.0526	0.021
AC087294.1	0.1048	0.2081	0.187	0.1688	0.1188	0.3125	0.2223	0.3259	0.2494	0.108	0.3154	0.2967	0.287	0.4322	0.4051	0.2512	0.0526	0.2893	0.3899	0.209	1.0314	0.1661	0.5187	0.2951	0.3807	0.2397	0.3094	0.142	0.3139	0.3279	0.4257	0.2986	0.3082	0.231	0.2999	0.1306	0.3092	0.1978	0.2163	0.2789	0.4409	0.6564	0.2627	0.1761	0.8753	0.3689	0.1323	0.3619	0.225
LINC01096	0.0245	0	0.3189	0	0	0	0.2526	0	0	0	0	0.3231	0.7919	0.0614	0.0118	0.155	0.0123	0.0152	0.1525	0.0293	0.6	0.59	0.8349	4.8208	0	0.0703	0	0	0.036	1.2185	2.0156	1.6031	0	0.0444	0	5.8538	0.1955	0.2456	0.0989	0.1595	0.0384	1.1407	0.0195	0.012	0.0108	0.1241	0	0.0643	0
AC021321.1	0.1297	0.0406	0.2565	0.0659	0.0157	0.2289	0.0538	0.1273	0.037	0.1297	0.0975	0.1001	0.4734	0.1278	0.1476	0.2175	0.0837	0.1039	0.4687	0.0665	0.3334	0.2278	0.5378	1.109	0.116	0.0456	0.0359	0.3623	0.0204	0.6322	0.7093	0.5224	0.2223	0.2521	0.0821	0.1666	0.3146	0.1615	0.2729	0.1552	0.0873	0.3764	0.2105	0.1906	0.403	0.1208	0.1227	0.3649	0.2087
LINC02367	0.042	0.0428	0.1564	0.0187	0.0128	0.3584	0.0378	0.1134	0.012	0.0229	0.0348	0.1729	0.161	0.0866	0.1326	0.0805	0.4065	0.0981	0.1782	0.0592	0.0775	0.6555	0.1329	0.9254	0.1758	0.0517	0.0852	0.2	0.0083	0.172	0.1566	0.1667	0.1869	0.8533	0.0384	0.5837	0.1903	0.0475	0.702	0.2137	0.2314	0.1506	0.1148	0.1058	0.1285	0.1565	0.0524	0.6359	0.091
AC011445.1	0.2383	0.3922	0.0971	0.4241	2.4315	0.9817	0.4614	1.0237	0.3572	0.1517	0.3765	2.0388	1.4465	1.3457	1.2088	1.1328	1.7942	2.1164	0.8521	1.2829	0.2798	1.0347	1.912	1.1741	1.2207	0.2935	0.6924	2.5428	0.8547	0.921	0.3111	2.1388	0.6131	0.5676	0.7042	2.8254	0.9524	1.7942	4.9572	1.4981	0.9824	0.4274	1.6391	0	1.4926	1.9428	0.5025	2.2537	2.1695
AL135784.1	0	0	0.1407	0	0	0.7748	0	0.0165	0	0.0244	0	0.0691	0.1104	0.5419	0	0.0322	0.0867	0	0.8341	0.023	1.2319	1.0139	0.1173	1.2657	0	0.1182	0	0.2048	0.1906	2.3488	0.2673	0.443	0.0219	0.3527	0.0095	0.9259	0.9109	0.2129	0.3161	0.3352	0.1356	1.6752	0	0.2257	0	0	0	0.8168	0.0998
AC073655.2	0.1385	0.1621	0.1053	0.1972	0.0314	0.9283	0.1252	0.1746	0.0369	0.1058	0.1751	0.3493	0.4721	0.1738	0.8967	0.1033	0.0695	0.1209	0.0914	0.0884	0.1012	0.4143	0.5363	0.434	0.2944	0.3071	0.2385	0.6898	0.0815	0.2736	0	0.4105	0.4224	0.2011	1.2919	0.1359	0.0554	0.0878	0.3042	0.3484	0.1523	0.2429	0.011	0.1222	0.6454	0.763	0.3116	1.0336	0.3683
GAS5-AS1	1.1017	1.5561	1.7124	1.6676	0.4952	1.7526	0.8581	1.6535	1.8222	2.2248	2.0004	1.5508	1.3106	1.6048	1.3395	0.3965	1.1249	1.8466	1.2259	0.5604	1.8236	1.0812	3.5991	2.2649	1.571	1.419	1.7985	1.216	0.6427	0.8808	0.9919	0.6277	1.0424	1.1892	1.7836	1.1595	0.835	0.2609	0.6365	1.1321	1.4765	1.635	0.4392	0.5398	1.3357	1.2387	0.9612	1.6365	0.4611
AC011092.3	0.0666	0.0244	0.1448	0.1186	0.0755	0.2013	0.3871	0.1527	0.0777	0.1414	0.0936	0.15	0.2271	0.2369	0.0644	0.3106	0.0334	0.353	0.0855	0.1129	0.6781	0.6429	0.2716	0.3451	0.2023	0.0684	0.0359	0.1975	0.1961	0.5723	0.087	0.1519	0.0508	0.0756	0.1203	0.3178	0.3274	0.2112	0.1636	0.3724	0.085	0.3785	0.0531	0.0571	0.1538	0.0241	0.0669	0.1313	0.1541
AC004812.2	0.6399	0.2808	0.6737	0.622	0.5859	0.9165	1.0293	0.9557	0.2164	0.376	0.3214	0.5231	0.912	1.4391	0.7561	0.8864	0.6003	1.997	2.4369	0.7066	1.1558	1.4745	2.1513	1.6042	0.8572	0.6304	1.3792	0.9103	1.2764	1.788	1.7393	2.213	0.5684	0.335	0.417	1.1752	0.6885	0.9908	4.889	1.3752	0.4928	0.6356	1.3365	2.0983	0.8308	1.7228	0.8363	1.0163	0.9986
KCNMB2-AS1	0.013	0.0238	0.0779	0.0155	0.0369	0.3615	0.1051	0.1045	0.0738	0.0055	0.0915	0.1643	0.372	0.8177	0.0598	0.345	0.8275	0.6051	1.974	0.0987	1.1596	2.8481	2.6323	0.5104	0.0124	0.4735	0.014	0.0966	0.2757	1.2564	2.1742	1.4668	0.3427	0.4494	0.0749	5.7224	1.2414	3.8284	10.5957	0.616	0.8647	3.7736	0.0104	1.1176	0.4697	0.0236	0.0445	1.2394	0.0339
XXYLT1-AS2	0.1578	0.779	0.4927	0.3744	0.0671	1.2781	0.2036	1.1746	0.8671	1.858	0.6092	0.3552	0.6384	0.0495	0.8383	0.25	0.1782	2.0893	0.0579	0.0315	0.391	0.3995	0.3014	0.2192	0.2095	0.2429	1.6297	1.169	0.029	0.3387	0	0	0.0301	0.0358	0.0648	0.086	0.0919	0.0417	0.0228	0.6612	7.2622	0.1257	1.3209	0.4445	0.26	0.4859	5.3701	0.4352	1.2994
AC005180.2	1.4856	0.161	0.8965	12.7296	0.5302	0.6346	1.7755	0.5042	0.3666	0.0701	0.6567	0.0661	0.7968	0.1381	0.6645	0.2051	0.0552	0.0343	0.0807	0.2413	0.1148	0.345	0.2803	1.7237	0.0626	0	0.2131	0.1305	0.081	1.2049	0.2554	0.6897	0.1048	0.0749	0.1084	0.2999	0.055	0.0291	0.0636	0.2818	0.0216	0.0877	0.0439	0.1887	0.0967	1.4353	0.0221	0.1734	0.0954
APOA1-AS	0.5333	0.2476	0.2674	0.8761	0.1395	0.5915	0.139	0.7577	0.1845	0.4048	0.3456	0.1662	0.3014	0.2059	0.4013	0.1606	0.0772	0.2109	0.079	0.0859	0.5138	0.2375	0.3918	0.3576	0.8172	0.3284	0.2649	0.3283	0.1358	0.3831	0.1964	0.3331	0.1642	0.1256	0.2122	0.1509	0.0922	0.065	0.0178	0.2149	0.2657	0.1104	0.0368	0.1508	0.4192	0.4459	0.1236	0.3395	0.5868
PANK2-AS1	0.6544	0.3077	1.0282	0.8735	0.4769	2.3492	0.8146	1.1646	0.6073	1.9045	0.5415	1.1787	2.3595	1.3784	1.6258	1.3071	1.2669	1.9227	1.6456	0.8388	2.0489	1.2853	4.8574	4.6766	1.4898	1.2089	1.8711	2.4938	0.9027	1.8365	6.1025	0.7591	1.5232	0.9225	2.7167	1.4906	0.467	1.5558	2.917	1.0774	1.1011	2.6826	2.7117	2.989	2.2189	0.7113	1.1265	1.8787	1.0537
AC011444.3	0.4123	0	0.2584	0.6773	0.2696	0.7316	0.307	0.218	0	0.0404	0.2004	0.0571	0.1621	0	0.046	0.2838	1.6236	0.4151	0	0.0759	0.3475	0.4131	0.4846	0.1923	0.6137	0.0781	0	0.1128	0.035	0.0409	0.1104	0.1084	0	0.1295	0.0312	0.0519	0.0951	0.1508	0.055	0.2215	0	0.0379	0	0	0	0.2068	0.0382	0	0.055
LINC01050	0.0374	0	0	0	0.0091	0.0088	0	0	0.0107	0	0	0.0096	0.4716	0.3356	0.155	0.7538	0.0483	0.04	0.0294	0	0.0419	0.0774	0	0	0.0548	0	0.0069	0.4946	0.0236	0.3858	0	0.1554	0.0061	0.0291	0.0316	0.0875	0.3313	0.1102	0.1391	0.2466	0.0126	0.0128	0.0448	0.1966	0.0987	0.2558	0.0387	0.0084	0.0742
AL354993.2	0.0951	0	0.6817	0.0677	0.194	2.6321	0.5155	0	0.114	0.1453	0.2403	0.411	1.3366	1.0022	1.2126	0.4467	0.8017	0.2844	0.7741	0.2275	1.0419	1.9815	3.7198	3.1998	0.5845	1.0304	0.4665	0.744	0.0839	1.7393	3.3433	0.5201	0.9784	0.2588	0.2061	2.1768	0.513	0.9042	0.5604	0.5844	0.9407	1.8417	0.1592	2.5718	0.5015	0.2067	0.1146	5.5451	0.3297
AF196972.1	0.0631	0.3117	0.1543	0.1124	0.4563	0.2081	0.2445	0.1898	0.0315	0.0804	0.0997	0.2559	0.2622	0.1981	0.4117	0.4414	1.2834	0.3836	0.2431	0.1699	0.1235	0.0685	2.002	0.1436	0.1078	0.2138	0.265	0.2807	0.1568	0.2033	0.4671	0.4587	0.2166	0.1289	0.0466	0.2323	0.2681	0.05	0.7114	0.2646	0.316	0.0944	0.2832	0.116	0.2706	0.4461	0.1141	1.7166	0.0821
AL596094.1	0.1494	0.1639	0.0608	0.2658	0.0635	0.1846	0.2892	0.5775	0.4478	0.0475	0	0.269	0.4772	0.2812	0.2165	0.5012	0.2812	0.2095	0.2054	0.2234	0.1169	0.3783	0.5707	0.5095	0.1275	0.2759	0.7715	0.4649	0.206	0.1924	0.6501	0.7022	0.427	0.2541	0.0368	0.6717	0.2612	0.4143	0.7768	0.8869	0	0.4465	0.3574	0.4392	0.1477	0.5683	0.27	0.4709	0.1943
AC016683.1	0.0192	0.1474	0.1564	0.1879	0.0653	0.6009	0.1115	0.4122	0.1535	0.2322	0.1617	0.0346	0.0981	0.0602	0.1947	0.0322	0.0289	0.1794	0.0211	0.0574	0.4507	0.1111	0.2346	0.0582	0.5244	0.1182	0.062	0.1195	0.0106	0.1483	0.0835	0	0.0878	0.1176	0.208	0	0.0767	0.0456	0.0665	0.0268	0.1356	0.241	0.0459	0.0846	0.1898	0.0626	0.1156	0.1361	0.1165
LINC01357	0.013	0	0	0	0	1.1764	0	0	0	0.2314	0	0.4442	0.0498	0	0.6961	0.1162	0.0195	0.4369	0.0143	0.0311	0	0.0939	0.119	0.1771	0.7831	0.0639	0.3185	0.0693	0	0.0502	0.2034	0.1775	0.3414	0.0177	0.3453	0.1274	0	0	0.09	0.1088	0.2446	0	0	0	0.1027	0.0564	0.0156	0.1432	0
AL133243.2	1.666	0.9767	1.5955	1.5956	0.5731	1.9907	0.6525	1.6716	1.0167	1.1901	0.9777	2.3477	1.4869	1.3245	1.6033	1.3868	0.7946	3.4238	2.4484	1.0953	2.0505	5.7972	2.3806	5.0988	2.193	1.2607	0.7307	2.024	0.414	2.6784	6.4527	3.174	1.454	1.9473	2.3676	4.1383	3.1511	2.9629	3.8577	1.7587	0.6441	6.4011	1.2701	1.7011	1.5259	1.3961	1.5017	7.747	1.2128
AL133467.4	0	0	0.0232	0	0	0	0	0	0	0	0	0	0.1817	0	0	0.0159	0	0	0	0	0	0	2.5201	0.0431	0	0.8229	0	0	0.0157	0.0183	0.0742	0	0	0	0.014	0.0232	0	0.2704	0.0246	0	0	0.017	0	0.5852	0	0	0	8.6942	0
MIR3936HG	0.4661	0.674	0.8624	0.7443	0.163	1.5074	0.253	0.9169	0.8228	0.6905	0.78	0.4865	1.2665	0.3499	0.7955	0.4556	0.1476	0.676	0.2828	0.2189	0.7877	0.3278	1.398	0.8948	0.7463	0.6035	0.2559	0.5965	0.3966	0.6089	0.9403	0.5101	0.4209	0.1601	0.6372	0.2422	0.2372	0.7768	0.4908	0.3317	0.3925	0.7787	0.2006	0.4835	1.9157	0.5209	0.1444	0.8755	0.4721
AL354836.1	1.4228	0.465	1.1344	1.7778	1.57	1.3467	4.1027	0.6241	0.3933	0.7515	1.4028	2.099	7.1561	1.9372	6.5143	2.116	5.7201	2.6034	2.5143	1.4122	4.5491	5.0378	2.683	4.7492	3.5662	3.1686	2.0911	5.6792	1.7537	3.2169	2.8453	9.5732	3.236	1.9571	1.9083	3.8115	2.8127	1.7032	13.5114	3.9749	3.6722	2.7325	5.0871	2.8923	3.3927	2.4019	1.3678	4.9381	3.4117
AC005330.1	0.1082	0	0.0271	0.1185	0.0283	0.4116	0	0.0858	0.0499	0.0318	0.0526	0.4499	0.1064	1.1074	0.3137	1.3689	0.0752	0	0.055	0.0199	0.1303	0.0723	0.0382	0.2145	0.218	0.0513	0.0538	0.0296	0.0367	0.2145	0.2754	3.003	0.0095	0.034	0.0656	0.0272	0.208	0.1188	0.0577	0.0582	0.0883	0.5674	0	0.0245	0.2086	0.1991	0.0803	0.2887	0.0433
LINC01311	0.1641	0.0939	0.2441	0.1523	0.1213	0.1998	0.3453	0.2329	0.057	0.3724	0.1502	0.1542	0.6289	0.2506	0.3618	0.9813	0.3974	0.8668	0.9103	0.1365	0.5695	0.2684	0.6431	0.4541	0.6577	0.3426	0.4697	0.2791	0.6454	0.5972	2.2349	1.7559	0.3181	0.2816	0.1476	0.5482	0.4561	0.3618	1.9288	0.5879	0.1008	0.8528	1.1433	0.0944	0.6866	0.1706	0.3008	0.7083	0.3958
AC015912.3	0.1777	0.585	0.5791	0.6325	3.727	0.8785	1.9498	1.5267	0.7104	0.6411	1.7469	2.934	4.0498	5.0917	4.2493	5.8966	1.5163	11.1858	2.9	1.9132	1.0664	1.3288	7.0607	0.7184	4.7536	1.7873	3.8626	4.635	2.5493	1.4116	0.6187	3.1898	2.8445	0.766	1.8089	1.0655	2.2194	5.1168	11.757	3.1031	1.5698	1.381	6.4123	2.0463	1.9136	1.4809	3.7829	2.054	6.7278
AL157392.2	0.3479	1.2884	0.6023	0.5031	0.1109	0.43	0.0842	0.6725	0.7823	0.526	0.1374	0	0.3334	0.0273	0.0315	0.0486	0	0.0813	0.0239	0	0.034	0.0944	0.0665	0.2637	0	0	0	0.1547	0	0.112	0.0379	0.1115	0	0.4144	0.1285	1.1023	0.1521	0.1379	0.0754	0.0911	0.0768	0.182	0.026	0.032	0.1147	0.5673	0.0524	0.6169	0.2639
AC008592.4	0.0565	1.2405	0.2763	0.436	0	0.2794	0	0.7447	0.339	0	0.2778	0	0.0722	0.8985	0	0	0.0851	0	0	0.0225	0.0295	0.0818	0.0576	0.0286	0	0.0928	0	0.0335	0	0.0971	0.0656	0.0966	0.0431	0.0769	0.0371	0.0308	0.0188	0.0597	0.3266	0.1053	0	0	0.0676	0.1662	0.0745	0	0.0227	0.0594	0.1634
LINC01018	0.5507	0.3678	0.3511	0.4988	0.0383	0.0371	0.0518	0.1404	0.2759	0.0574	0.1305	0.0457	0.054	0.0778	0.0306	0.0331	0.8547	0.0263	0.0217	0.0438	0.366	0.5401	0.9018	1.7422	0.0305	0.0087	0.0091	0.025	0	0.1814	0.1741	0.9775	0.0177	0.2876	0.0153	0.9512	0.342	0.029	0.3442	0.0551	0.0332	1.1838	0.0084	0.0166	0.0093	0.1255	0.0068	0.2353	0.0147
LINC00663	0.3163	0.2557	0.4766	0.3471	0.0849	0.5016	0.0737	0.3473	0.2329	0.2998	0.1954	0.0985	0.4498	0.0985	0.324	0.1383	0.0859	0.0667	0.3114	0.0597	0.2122	0.1927	0.4397	0.8328	0.176	0.0879	0.1013	0.2749	0.0656	0.2267	0.3519	0.1098	0.1088	0.0939	0.4662	0.0817	0.0689	0.1018	0.1402	0.1761	0.126	0.2388	0.037	0.1189	0.6366	0.2688	0.0544	0.1799	0.0742
AC008764.8	0.1404	0.1665	0.1854	0.1418	0.129	0.3125	0.0955	0.1955	0.091	0.227	0.1358	0.1913	0.829	0.2285	0.3903	0.3055	0.1885	0.2341	0.1878	0.0635	0.6948	0.2745	0.5449	1.1444	0.177	0.2149	0.1616	0.4115	0.1214	0.2932	0.2972	0.3891	0.1648	0.2117	0.3326	0.1427	0.2881	0.3608	0.7957	0.2226	0.2994	0.381	0.1588	0.1896	0.9304	0.4453	0.1417	0.574	0.3947
AC018926.1	0.6398	1.3519	1.3898	0.6325	0.3223	1.0932	0.0918	0.855	0.8998	0.724	1.1479	0.3414	0.6964	0.2676	0.9958	0.2385	0.107	0.443	0.0521	0.1984	0.7419	0.6172	1.0863	0.431	0.7012	0.321	0.3365	0.295	0.0784	0.7325	1.1136	0.4456	0.3522	0.0968	0.6769	0.2325	0.2131	0.0751	0.1643	0.3972	0.3349	0.255	0.17	0.2438	0.6873	0.7727	0.5139	0.6722	0.3698
AC083855.2	2.0409	0.4071	0.3695	0.8071	0.7186	5.5366	1.5965	0.8678	0.8446	5.5642	0.9553	3.7129	2.6211	0.7372	7.9165	1.7062	3.2281	1.9271	0.5897	0.5548	1.6297	2.4612	3.9692	0.5312	4.7047	1.574	4.1657	4.0691	3.9239	1.7526	1.1483	2.2553	6.3047	1.7536	6.1933	0.5056	1.4006	0.7841	1.4829	1.9006	16.595	0.838	3.6123	4.0454	1.7124	2.4648	3.9991	3.8015	6.6663
AC134043.2	0	0	0	0	0	0.1597	0.4066	0.111	0	0	0	0.0873	0	0.6284	0	0	0.0243	0.0302	0.2133	0.1546	0.3541	0.4442	0	0.1714	0	0.0199	0	0.1436	0.0713	0.7492	0.0281	0.0276	0.0369	0	0.0477	0	0.1614	0.3841	0.3641	0.0903	0.0381	0.5408	0.058	0	0	0.2107	0.0195	0	0.028
AC099518.6	0.2062	0.2011	0.112	0.2038	0.8958	0.4152	0.2661	0.3148	0.0458	0.2333	0.0965	0.7013	0.7903	0.0862	0.5975	0.2818	0.138	0.4282	0.1764	0.4658	0.0717	2.5192	1.0851	0.2778	0.2086	0.5923	0.2662	1.5071	0.1264	0.8261	1.3556	1.4879	0.6285	0.3429	0.1354	2.0975	0.4577	0.0726	5.2409	1.5678	0.1349	0.2738	0.0822	1.3468	0.1812	0.4979	1.0764	0.2166	0.5163
AP002954.1	0.3415	0	0	0	0.0181	0.7912	0	0.11	0.0427	0	0.0225	0.0192	0.0954	0.1071	0	0.1193	0.0321	0.379	0	0.0638	0.4343	0.0926	0.3424	0.0809	0.2065	0.0131	0.0276	0.3985	0.0353	0.0825	0.0371	0.3466	0.0488	0	0.0526	0.1221	0.0853	0.1522	0.2219	0.4621	0.0754	0.2807	0.0255	0.1412	0.2392	2.3428	0	0.0336	0.259
AL009178.3	0	0	0	0	0.0854	0.5792	0	0.0216	0	0.1918	0	0.701	0.0481	0	0.0182	0.0281	0.2835	0.6572	0.0552	0.03	0.0197	0.0182	0.4796	0	0.2429	0.0928	0.1135	0.1786	0	0.1294	0.153	0.1932	0.1722	0.0513	0.4947	0.0205	0.0251	0.1393	0.4135	0.1052	0.0887	0.06	0.1351	0.5167	0.0166	0	0.1664	0.653	0.0871
AL121832.3	0.1365	0.0795	0.3041	0.2875	0.0947	0.5921	0.151	0.3015	0.1225	0.3901	0.4049	1.0637	0.6692	0.2027	0.5692	0.2212	1.9504	1.6041	0.0306	0.1566	0.532	0.2862	1.4899	0.8065	0.8244	0.1475	0.669	0.5548	0.0953	0.2081	0.9941	0.8762	0.6975	0.2351	0.4775	0.1731	0.128	0.3002	0.6229	0.2646	0.9023	0.6361	0.6497	0.9132	2.0386	0.3876	0.1443	0.9791	0.1594
URB1-AS1	1.5753	1.3065	3.0112	1.6997	1.7084	1.2671	2.8098	2.9623	2.8757	3.2531	1.7766	2.2116	1.9178	3.4397	2.5883	4.1063	2.1851	1.345	7.1639	1.3502	2.2135	2.3694	5.8568	4.0424	1.3836	3.0396	4.3722	3.4188	1.9846	5.4962	4.7714	3.6469	1.8435	0.9792	1.2584	4.3607	4.1267	3.7548	12.0831	2.4431	1.6216	5.3682	6.8097	5.8709	1.9625	3.4244	1.2106	4.4964	1.441
CEP83-DT	0.0623	0.0365	0.1015	0.037	0	0.3763	0.008	0.0285	0.0166	0.0476	0.0962	0.0524	0.207	0.0208	0.1384	0.274	0.0625	0.1087	0.0411	0.0199	0.0585	0.2344	0.2792	0.661	0.0804	0.0665	0.1072	0.3323	0.055	0.2247	0.8891	0.5821	0.2232	0.0678	0.135	0.326	0.029	0.0921	0.2016	0.1856	0.0636	0.0794	0.1242	0.1099	0.1095	0.0722	0.0851	0.3665	0.072
AC046143.1	0.4878	0.2327	0.3628	0.5284	0.3606	1.0134	1.5193	0.4191	0.3179	0.189	0.4467	0.5348	0.7995	0.9581	1.1372	0.6642	1.916	2.4187	3.5932	0.4059	0.7802	1.5499	1.1181	0.7073	0.5914	1.7107	0.5477	1.6783	0.6436	1.9806	0.4799	0.6345	1.1033	0.6062	0.7416	1.0924	0.9747	2.7563	0.4228	1.2888	0.8118	2.7005	0.6849	0.6547	0.6432	1.0374	0.4344	0.7354	1.5629
AC008735.2	1.6536	1.1289	2.5744	2.0927	1.4372	5.1768	1.1739	2.4939	0.8813	1.1462	2.5542	5.9564	7.2312	1.8444	2.6359	1.0069	0.8299	9.1029	0.9702	0.9451	5.6085	2.2335	4.1834	6.0158	5.3747	3.2129	3.3925	4.0514	0.5474	2.2484	4.0616	3.1722	3.319	2.9008	3.149	2.5838	2.4415	1.951	4.4268	2.9259	3.6138	3.1851	1.2087	1.2153	4.2153	2.4364	1.3504	5.5021	4.3645
AL390728.4	5.2397	3.0367	5.4424	4.6369	2.4911	8.5389	2.3283	7.3792	3.3762	5.5287	7.5989	7.4945	10.604	5.9459	5.1588	5.6093	5.7264	5.4511	3.8008	2.7571	9.8903	8.9014	18.3031	9.8592	12.1289	7.5336	7.0549	10.0557	1.8166	7.6589	13.4478	5.4083	5.3958	2.8383	9.2504	3.012	3.7331	5.3168	7.7174	6.566	9.4195	6.7835	5.7762	9.9396	11.1934	7.9047	6.0717	15.1777	7.9515
AC018865.2	0.0025	0	0.0204	0	0.0128	0.0744	0	0.0388	0.005	0.0032	0.0053	0	2.2668	0.0094	0.1527	0.1712	0	0.7036	0.0028	0.003	0.8288	0.0145	1.0237	0.4108	0	1.9528	0	0	0.0194	0.5333	3.7473	3.8474	0.5594	0.0102	0.1532	1.2555	0.0025	0.0875	5.9323	0.2068	1.8942	0.051	0.015	0.1733	0.5823	0	0	5.1964	0.0044
Z95115.1	0.5174	0.512	0.6364	0.5597	0.2846	0.6686	0.5107	0.5578	0.5069	0.4198	0.4701	0.4385	1.3093	0.5347	1.1908	0.9588	0.5728	0.4931	1.3114	0.2124	0.6511	1.0938	0.4883	1.9069	0.8661	0.9682	0.786	0.6495	0.3246	1.4113	7.4344	1.9077	0.7887	0.6076	0.3148	1.8829	0.5524	1.5355	1.486	0.9849	0.4003	3.3901	1.8202	0.5965	0.6621	0.7829	0.7884	2.2865	0.7036
MIR205HG	0	0.0064	2.6123	0	21.114	0.3423	38.1008	0.2614	0.6608	0	0.1233	13.337	0.815	50.4465	0	24.1461	0.207	2.1278	28.5467	30.469	74.0444	41.6454	0.0089	27.6695	0.0266	0.0036	0.0076	3.7356	28.6038	13.1151	0.0102	12.0983	0.1606	37.4877	0.268	18.6057	7.8516	8.3606	38.1928	68.0611	0	16.5767	1.6342	0	0.0926	0.0064	0.6945	0.2444	0.1471
AP002478.1	0.0117	0	0	0	0	0.5979	0.0453	0	0	0.1639	0.0493	0.1898	0.1645	0.0955	0.3138	0.072	0.4671	0.1423	0.0064	0.007	0	0.3558	0.0268	0.0976	0.6063	0.0793	0.6651	0.0208	0.0065	0.7615	0.1324	0.4502	0.1205	0.0876	0.0577	0.2393	0.0994	0.0464	15.5737	0.0164	0.0069	0.126	0.4481	0.3011	0.0232	0.1272	0.275	0.1015	0.1522
AC005540.1	0.0224	0.0246	0.0548	0.1198	0	0.1294	0.0217	0.1156	0.0224	0.0571	0.0472	0.1212	0.086	0.0422	0.13	0.6398	0.0675	0.1887	0.1851	0.0805	0.2634	0.1461	0.5142	0.085	0.2553	0.3039	0.1883	0.1596	0.1114	0.1156	0.0976	0.0959	0.0513	0.0458	0.1105	0.1834	0.0448	0.2133	0.0972	0.1253	0.0528	0.0536	0.161	0.1484	0.281	0.0731	0.0541	0.2298	0.1556
AC087500.2	0.2277	0.1817	0.5733	0.3315	0.2112	0.8526	0.0401	0.8179	0.3309	0.0791	0.5232	0.3355	0.529	0.1299	0.6899	0.0694	0.0312	1.1609	0	0.1486	0.1296	0.3295	1.3916	0.8157	0.1885	0.0765	0.0267	0.3681	0.0685	0.1066	0.1081	0.0354	0.5206	0.1409	0.1019	0.1354	0.062	0	0.287	0.318	0.3413	0.6681	0.0743	0	0.0273	0.225	0.1247	1.1744	0.1436
AC040169.1	0.5342	0.521	0.5802	0.4577	0.841	0.3586	1.4173	0.4759	0.5931	1.2342	0.4584	0.4276	0.9607	1.7626	1.4908	2.3897	0.8043	2.959	1.1318	0.7336	1.4246	0.773	1.693	0.8097	1.4187	1.0963	2.0691	2.1461	0.9824	0.6371	1.4808	2.7394	0.5429	0.1616	0.3897	1.4558	0.7511	1.6305	5.0068	1.3265	0.4194	0.8752	3.1945	1.6286	0.7826	1.4623	1.0965	1.9021	0.6861
ACTA2-AS1	4.7441	0.1421	0.5382	2.2764	0.402	0.2614	1.0032	0.7623	0.1165	0.705	0.2387	0.0467	0.8814	0.0244	0.9198	0.1956	0.0829	0.1998	0.0534	0.2634	0.1724	0.3234	0.6334	1.0897	0.2027	0.2791	0.0836	0.501	0.0643	1.0845	0.1804	0.7528	0.2369	0.1058	0.3955	0.2171	0.2265	0.0872	0.0674	0.4026	0.1564	0.089	0.1472	0.1428	0.3928	1.2038	0.1014	0.7401	0.1123
NCK1-DT	0.5601	0.2606	0.3985	0.3438	0.1507	1.0281	0.4633	0.5969	0.2692	0.7019	0.3248	0.4374	0.7158	0.8007	0.6088	0.5848	0.3016	0.6595	0.6591	0.299	1.0183	2.1855	0.9995	0.8679	0.339	0.6003	0.5356	1.3964	0.1545	0.8265	0.6911	0.5	1.1227	0.6128	0.6966	0.6811	0.8695	0.4298	0.8542	0.6512	0.2109	2.1298	0.3117	0.258	0.5936	0.7668	0.126	1.1175	0.7407
AC083880.1	0.1927	0.2114	0.5022	0.4114	0.3276	0.5714	0.1119	0.2979	0.154	0.2453	0.5681	0.2776	0.2954	0.5077	0.363	0.431	0.4061	0.5763	0.6994	0.1383	1.3572	0.3346	0.6477	1.6938	0.3289	0.1186	0.597	0.5824	0.2551	0.1737	0.9725	2.503	0.3965	0.5244	0.2847	0.378	0.3465	1.0077	1.1354	0.5921	0.1135	1.6584	1.3366	0.7646	0.4573	0.1675	0.2554	1.0628	0.2004
AC011379.1	0.0307	0.5608	0.3831	0.6731	0.029	1.1509	0.1253	0.9426	0.4903	0.2646	0.8972	0.0675	0.2743	0.1454	0.6666	0.1105	0.0154	0.5988	0.0112	0.0163	0.064	0.2959	1.6089	0.1188	0.6361	0.5245	0.154	0.3514	0	0.0351	0.1246	0.0699	0.1753	0.0417	0.5035	0.0669	0.0238	0.0648	0.1063	0.0238	1.4006	0.1181	0.0163	0.0601	0.3819	0.1259	0.0616	0.2041	0.1359
AC008105.1	0.0539	0.0296	0.1685	0.08	0.1223	0.1185	0.0348	0.1467	0.0539	0.0229	0.0663	0.1862	0.494	0.2369	0.3452	0.186	0.0068	0.2101	0.4253	0.1129	0.3307	0.618	0.8861	0.9335	0.1842	0.2491	0.0464	0.1759	0.0446	0.4806	1.3771	0.7915	0.1131	0.0612	0.1948	0.1911	0.3503	0.2209	0.9896	0.157	0.4447	0.7094	0.0215	0.0727	0.2904	0.4593	0.0217	1.672	0.1247
AC112496.1	0.2935	0.0805	0.0598	0.2938	0.0624	0.4533	0.0355	0.2206	0.0367	0.2335	0.1159	0.5616	1.1952	0.3682	0.5847	0.2256	0.8284	3.6004	0.1211	0.1316	0.7752	0.7962	0.8968	0.3336	1.0856	0.1355	0.2368	2.1852	0.3643	0.6142	0.2873	0.1568	0.2097	0.1248	1.0659	0.6598	0.3482	0.6686	0.5087	0.6917	0.3672	0.1096	0.2632	0.2966	0.6771	0.7974	0.2431	0.5492	1.1766
AC146507.3	0.0926	0.2031	0.3427	0.2246	0.0858	0.9843	0.2281	0.3181	0.2018	0.0643	0.319	0.2879	0.3871	0.3273	0.2195	0.3576	0.2914	0.7866	0.1574	0.161	0.2503	0.7671	1.7101	1.0714	0.5268	0.1969	0.1304	0.6584	0.0464	0.3143	0.1611	0.6904	0.2982	0.3779	0.4476	0.4128	0.0841	0.1734	0.5688	0.4231	0.7036	1.3983	0.0403	0.1608	0.8876	0.3292	0.1318	1.5118	0.3064
AC010168.1	0.0628	0.0689	0.5368	0.4746	0.8003	3.5931	1.3973	0.4582	0.0314	1.9375	0.3635	1.1302	0.3809	0.1181	0.6593	2.9303	0.874	1.9065	4.4702	1.126	1.5227	2.3612	3.0926	0.7848	0.5536	0.5216	1.0534	0.8091	1.9216	1.1115	0.5189	1.2068	0.5919	0.1922	0.8963	2.5911	2.5863	1.0443	1.4685	0.767	0.5174	3.3387	0.2252	1.1069	1.6962	0.1705	0.7372	1.5578	1.3601
TMEM51-AS1	0.1326	0.7273	0.9145	1.0296	0.3162	1.3944	0.1083	1.3875	0.5988	1.5487	1.3836	1.045	0.9747	0.0151	1.4883	0.1271	0.4303	1.2779	0.0104	0.4047	0.2385	0.2679	1.1116	0.1957	0.5468	0.8916	0.4557	0.6384	0.1016	0.2395	0.7343	0.1236	1.6693	0.3398	1.0566	0.2604	0.0705	0.0573	0.1045	0.2946	1.9741	0.034	0.2749	1.0162	0.4892	0.2508	0.8765	1.0068	0.4687
PPP1R26-AS1	0.1995	0.2108	0.3331	0.2367	0.1634	1.1284	0.1717	0.5037	0.1871	0.7402	0.3477	0.8031	1.4229	0.3493	1.1995	0.1653	0.1595	0.9165	0.2385	0.1562	0.4473	0.7487	2.9138	0.8701	1.1917	0.27	0.5789	0.8105	0.1332	2.0341	2.1698	0.3369	0.6929	0.1777	0.1383	0.419	0.4947	0.8941	0.7601	0.1514	0.618	1.3254	0.6099	0.8691	1.8223	0.8944	0.2582	1.7356	0.2648
LINC01703	0.1342	0.3506	0.406	0.182	0.2282	1.1161	0.0619	0.4172	0.3065	0.6183	0.2288	1.0243	0.3593	1.3712	0.6297	0.3645	1.2797	0.8721	2.1231	0.214	0.12	1.7108	1.953	1.1043	1.4547	0.2676	0.9241	0.1705	0.2679	1.3746	2.1467	0.6663	1.2128	0.6436	0.4028	0.9091	1.4301	0.5874	1.9716	0.8659	0.444	1.8565	1.0166	0.4415	1.0111	0.1528	0.1309	0.705	0.2327
MRPL20-DT	0.3384	0.5643	0.9924	0.5781	0.4488	1.5389	1.271	1.0233	0.3382	0.6979	0.7841	2.2306	2.7155	0.7134	1.9811	0.9537	2.1094	1.0755	0.5807	0.5343	2.2354	1.4691	2.9061	5.3244	1.4637	1.8752	0.8302	1.0109	1.2471	2.223	3.7697	1.4461	1.0059	2.7082	0.4866	1.6932	1.0346	0.3861	2.9563	0.936	8.4253	2.0795	0.9552	1.8603	1.1422	0.765	1.003	3.3921	1.3026
AC010201.1	0.4008	0.377	0.5909	0.4416	0.0649	0.6919	0.1109	0.3936	0.1144	0.1944	0.4825	0.1719	0.1463	0.1677	0.5532	0.0854	0.0862	0.2855	0.021	0.0457	0.3586	0.2486	0.9917	1.0416	0.1738	0.1175	0	0.2376	0.0421	0.2213	0.2658	0.1305	0.1528	0.0779	0.3196	0.2809	0.1144	0	0.2978	0.4533	0.0225	0.4336	0.0457	0.2525	0.2768	0.2075	0.138	0.3911	0.2648
AC010148.1	0.0048	0.0896	0.27	0.047	0.0408	0.7954	0.0279	0.1073	0.024	0.4281	0.0658	0.173	0.132	0.2501	0.2227	0.1719	0.264	0.1257	0.5231	0.0747	0.0038	0.4414	1.8239	1.2159	0.0465	0.2957	0.1302	0.1238	0.0159	0.3619	0.1212	0.1067	0.1181	0.1111	0.1443	0.6794	0.0744	0.1484	0.2831	0.1476	0.1414	0.4996	0.1522	0.12	0.1108	0.0104	0.0637	1.0031	0.1083
SNHG19	10.398	8.3992	10.2138	16.0373	39.2564	13.2093	47.2076	10.8746	8.0114	12.5092	10.2842	19.3785	26.4193	16.9425	64.0276	52.7871	32.1282	47.3876	58.3885	26.4259	21.3721	17.9693	47.3446	22.7054	32.5557	8.2765	31.8713	26.5294	38.8103	17.9746	48.0538	65.6363	16.8843	17.926	3.7999	62.1949	54.8636	25.1731	170.6207	21.0926	121.8944	58.0488	66.4374	8.7275	21.2999	22.2761	20.6991	21.8984	18.3948
AL109659.2	0.1724	0.2432	0.1906	0.2301	0.0733	0.6189	0.0358	0.1904	0.0492	0.2587	0.2335	0.1109	0.3855	0.0386	0.1071	0.0275	0.0093	0.2187	0	0.0442	0.0096	0.0802	0.1788	0.8213	0.1191	0.1668	0.0318	0.0985	0.0272	0.0238	0	0.0105	0.0704	0.0922	0.1941	0.1007	0.0062	0.0098	0.064	0.0774	0.0798	0.0442	0.0221	0.0272	0.3491	0.0268	0.089	0.5338	0.0961
AC092718.4	2.2314	2.0849	3.0726	2.357	1.9094	6.3806	3.8185	1.9046	2.8484	4.4905	9.2788	12.0823	10.3015	8.1288	8.6367	6.2954	14.8476	18.3017	6.0498	2.6175	12.3493	16.5621	6.9515	11.5218	9.3564	4.9283	15.1119	17.3566	5.3215	15.354	6.3647	12.1813	6.6494	7.6023	5.7429	13.8887	18.7554	8.9895	13.9988	11.1207	7.2059	7.8311	9.5564	4.6766	3.6065	7.3856	13.148	13.4322	7.713
AC007952.4	0.0647	0	0	0.0288	0.0275	0.0533	0.0313	0.0834	0	0	0.0341	0.0583	0.0207	0.1015	0.0938	0.4162	0.0487	0.121	0.0712	0.1936	0.1013	0.0234	0.0989	0.1226	0.0368	0.0598	0.0209	0.1151	0.0179	0.1042	0.1127	0.0277	0.037	0.022	0.0478	0.1323	0	0.1026	2.1316	0.2712	0.0762	0	0.0774	0.1427	0.128	0.1407	0.078	0	0.1683
AL359513.1	0.0925	0	0.2412	0.1976	0.5035	0.2744	0.4658	0.0318	0.111	1.2016	0.1559	1.0332	0.733	0.9288	0.6704	1.2004	0.5573	1.2455	0.9365	0.8633	0.6373	1.1783	3.8458	1.4306	0.2949	0.0912	0.3823	0.362	0.6534	1.8593	2.2226	1.2337	0.4655	0.2771	0.2005	1.513	1.3497	2.0824	2.0208	1.3959	0.2833	2.5	1.483	5.0323	1.098	1.0862	0.6689	0.7292	0.3209
AC099518.2	0.0146	0.0643	0.0716	0.0521	0	1.2545	0.567	0.2013	0	0.5592	0.0617	0.8702	0.4116	0.0919	0.8275	0.0983	0.5952	1.5876	0.0644	0.0701	0.2292	0.2966	0.3356	0.0888	0.35	0.8474	0.2836	0.9894	0.1292	0.0754	0.2803	0.8009	0.9876	0.1793	1.3124	0.0239	0.1024	0.0928	0.2538	0.0614	1.1726	0.07	0.1226	0.1937	0.0772	0.3819	1.8347	0.4846	0.1777
SLC16A1-AS1	0.6635	0.116	0.2265	0.45	0.1631	1.5956	0.5337	0.3772	0.1089	0.3458	0.137	0.6707	0.4779	0.2245	0.9638	0.4401	0.1016	0.6354	0.2478	0.3735	2.0199	0.9496	0.1255	1.5579	0.7996	0.3044	0.3485	0.548	0.3696	1.1563	1.1478	1.2551	0.3495	0.8289	0.7328	0.9134	0.3233	0.1289	0.7864	1.0847	0.2777	0.9002	0.0652	0.4422	0.4074	0.7052	0.1372	1.0957	0.3835
AC128709.3	0	0	0	0	0.28	0.0271	0.3507	0	0	0.021	0	0.0297	0	0.1033	0.0239	0.0552	0.2975	0.0308	0.1993	0.1576	0.0258	0.7863	0.2264	0	0.0187	0.0203	0	0	0.0727	1.718	0	0	0.0377	0	0.0324	0	2.1715	1.7484	0.0285	0.161	0	0.1969	0.0197	0.0242	0.0434	0	0.0198	0.026	0.0856
AC096642.1	0.0631	0.0173	0.1478	0.0982	0.0536	0.2339	0.0382	0.0745	0.0315	0.1908	0.0997	0.1775	0.3477	0.2573	0.2	0.0265	0.1306	0.2212	0.0824	0.1509	0.2407	0.485	0.8556	0.4961	0.175	0.0583	0.1069	0.0491	0.0218	0.0965	0.9335	0.1078	0.1533	0.0698	0.4622	0.1483	0.1812	0.0937	0.7313	0.2974	0.1115	0.33	0.0896	0.029	0.1976	0.1457	0.1235	0.6215	0.0273
OR2A1-AS1	0.0896	0.0357	0.0995	0.0145	0.0208	0.047	0.4335	0.035	0.057	0	0.0857	0.132	0.1092	0.9399	0.0944	0.0319	0.2084	0.1066	0.6762	0.0341	0.1083	0.5066	0.0311	0.2036	0.0927	0.1153	0.0683	0.1303	0.0853	0.1888	0.5527	0.2505	0.0977	0.0499	0.0802	0.0333	0.3945	0.2323	0.1764	0.1706	0.0479	0.2044	0.0146	0.1137	0.0322	0.0088	0.0196	0.3208	0.0282
YTHDF3-AS1	0.3158	0.378	0.5847	0.4599	0.3418	0.6387	0.2224	0.4933	0.5738	1.5718	0.5141	0.7498	0.477	0.6665	0.5201	1.3487	0.8214	1.9324	1.3108	0.3778	0.4944	0.4155	0.9433	0.8269	0.9968	0.3712	0.6117	1.0977	0.5544	1.9416	2.174	2.2577	0.7878	0.3908	0.4525	2.0188	0.9753	1.4562	0.9207	0.9826	0.8792	0.635	2.0605	0.612	1.7036	1.0923	0.6227	1.8554	0.4232
AC011773.1	0.0661	0	0.2512	0.0784	0.1498	0.2177	0.0426	0.1135	0	0.0561	0.0464	0.0793	0.4784	0.2764	0.1596	0.271	0.0995	1.2765	0.0485	0.0263	0.8274	0.1594	0.5385	1.4022	0.376	0.3526	0.0853	0.2742	0	0.1702	0.8817	0.2635	0.3022	0.5696	0.1736	0.7563	0	0.3491	0.8399	0.1231	0.1297	0.4476	0.0527	0.0324	0.697	0.1915	0.1592	0.3471	0.1146
TNK2-AS1	0.069	0.008	0.0592	0.0646	0.0741	0.1556	0.1195	0.0874	0.0073	0.0139	0.0153	0.0523	0.0975	0.2005	0.0947	0.0975	0.0492	0.0747	0.032	0.0999	0.2104	0.1945	0.1554	0.0936	0.0744	0.0313	0.0281	0.0904	0.1122	0.3275	0.0506	0.0248	0.0457	0.0643	0.0715	0.0713	0.1125	0.3972	0.0881	0.1826	0.0513	0.7295	0.0304	0.0747	0.1485	0.6711	0.0263	0.0801	0.1134
AP000553.1	0.0189	0.1035	0.0461	0.0168	0.1283	0.1865	0.0365	0.0486	0.0188	0.036	0.0795	0.1698	0.1928	0.0237	0.2323	0.1688	0.0568	0.1587	0.0622	0.1128	0.2214	0.0819	0.3603	0.3288	0.1288	0.0697	0.1096	0.0671	0	0.1215	2.1832	0.1612	0.2588	0.0257	0.1672	0.3084	0.066	0.1495	0.0327	0.0659	0.0777	0.3608	0.3158	0.5961	0.2114	0.0205	0.1818	0.3419	0.0327
AC090517.2	0.5609	0.765	0.4445	0.6474	0.1031	0.5245	0.4402	0.3646	0.5756	0.2702	0.2874	1.092	1.2009	0.3233	0.5711	0.6442	0.388	1.7854	0.3502	0.272	0.4746	0.3948	1.135	1.3556	1.225	0.8213	0.6263	1.2669	0.2843	0.5858	1.9788	2.5134	0.7105	0.5983	0.3285	0.2726	0.2726	0.4805	1.5239	0.974	0.8034	1.2504	3.0278	0.9581	0.8194	0.5931	0.8949	1.3857	0.6308
AC010996.1	0.029	0	0.0786	0.0515	0	0.2385	0.0187	0.0332	0.1543	0.6512	0.1626	0.1912	0.0863	0.0606	0.6993	0.0971	0.0581	0.1985	0.1805	0.0808	0.2266	0.2933	0.1327	0.512	0.2527	0.0713	0.162	0.4291	0.1491	0.174	1.4951	0.1485	0.1986	0.0788	0.1616	0.4577	0.1543	0.3212	0.1171	0.2562	0.1364	1.35	0.0462	0.1419	0.2163	0.042	0.2209	0.6541	0.1673
AC006252.1	0.1217	0	0.061	0.0167	0	0.4936	0.0906	0.1609	0.0187	0.2145	0.0789	0.3372	0.2632	0.1292	0.1357	0.356	0.4934	0.1925	0.2987	0.0784	0.2052	0.2303	0.7582	0.3264	0.1705	0.4842	0.133	0.1665	0.062	0.3497	1.0266	0.2401	0.4602	0.0765	0.3135	0.2296	0.1216	0.0742	0.211	0.2877	0.1985	0.3358	0.6159	0.2477	0.3827	0.9158	0.1128	0.6935	0.2597
AL355999.1	0.1031	0.1809	0.1176	0.1651	0.0876	0.2378	0.0798	0.0531	0.0412	0.0525	0.0868	0.2228	0.3029	0.5303	0.2091	0.2882	0.1552	0.1542	0.4082	0.0986	0.4679	0.3878	0.2835	0.8281	0.305	0.1523	0.2529	0.11	0.091	0.2655	1.4174	0.5991	0.0943	0.1683	0.0711	0.4888	0.3089	0.2287	0.5717	0.144	0.1335	0.4313	0.2589	0.5	0.1631	0.0896	0.0869	0.3249	0.1072
LINC00092	0.5718	0.6717	0.3359	1.0063	0.0904	0.1471	0.321	0.4821	0.2634	0.0839	0.206	0.0268	0.1385	0.4481	0.3173	0.0333	0.0448	0.0318	1.803	0.0483	0.0932	0.1446	0.1884	0.4833	0.0145	0.0262	0.0137	0.1323	0	0.2136	0.0592	0.0872	0.017	0.0984	0.023	0.2364	0.2506	0.0101	0.0405	0.0505	0.01	0.3304	0.0102	0.05	0.1149	0.2634	0.0256	0.1072	0.0147
AC012557.1	1.1809	0.9255	1.2643	1.1408	0.2869	1.5566	0.3919	1.3623	1.0789	0.8806	1.1726	0.4254	0.776	0.2329	0.9045	0.283	0.3556	1.3247	0.2784	0.7466	1.1091	0.83	1.6241	0.4603	0.4032	0.4778	0.6317	1.2	0.3909	0.5215	0.7047	0.2307	0.1736	0.3444	0.6148	0.5517	0.6068	0.1604	0.2924	0.7777	0.8742	0.6656	0.2421	0.6943	1.5125	0.8435	0.3455	1.5421	0.585
AC092803.3	0.0358	0.0131	0.0486	0.0106	0.0304	0.2655	0.0231	0.0205	0	0.19	0.0251	0.1397	0.1525	0.0524	0.2162	0.3872	0.027	0.2009	0.0722	0.0143	0.1495	0.0777	0.1733	0.0362	0.163	0.0441	0.2389	0.2866	0.0132	0.0769	0.5506	0.4999	0.1911	0.0081	0.1117	0.0488	0.0298	0.0378	0.3	0.0667	0.1054	0.0357	0.7567	0.1579	0.181	0.1946	0.1294	0.1035	0.0828
TMEM161B-AS1	0.2497	0.5421	1.634	0.7031	0.1869	1.2598	0.2684	1.1153	0.7995	0.7086	1.3624	0.3711	0.5048	0.2192	0.5075	0.0829	0.1284	0.5096	0.117	0.2713	0.7253	0.4839	0.6247	1.7498	0.6298	0.3306	0.2013	0.5566	0.0925	0.4575	0.7387	0.1182	0.4359	0.2298	0.6466	0.1404	0.1678	0.2197	0.2255	0.2821	0.1733	0.6801	0.1981	0.1697	0.6252	0.3778	0.2437	0.9889	0.2388
LINC00519	0.0772	0.0212	0.0157	0.0344	0.3775	0.1431	1.8686	0.0497	0.0386	0	0.0813	0.1738	0.259	13.5756	0.1259	1.576	0.0291	0.0541	3.4825	1.6047	1.0424	5.7961	0.059	0.1463	0.033	0.0119	0	0.4805	0.4047	6.2159	0.0504	0.231	0.0883	0.2233	0.057	0.0947	19.5358	2.9522	1.8904	0.7954	0.0341	2.8616	0.0693	0.0567	0.2163	0.3567	0.1512	0.4716	0.1673
MAP4K3-DT	0.7038	0.9274	1.7687	1.3981	0.3475	1.0964	0.4273	1.3666	1.7351	0.7587	1.696	1.038	0.4084	0.4636	1.2131	0.3419	0.6646	1.0912	0.5855	0.3491	0.3749	0.7122	1.1442	0.2924	0.8439	0.5033	0.5615	0.7704	0.2715	0.4465	0.646	0.2809	0.6383	0.267	1.3528	0.3676	0.3153	0.3382	0.3217	0.3392	0.6441	0.5151	0.6659	1.0118	0.9485	0.5544	0.6097	0.6597	0.6407
AC021148.2	0.4074	1.5904	1.9021	1.5966	0.0999	0.9747	0.1669	0.976	1.3311	1.0375	0.3466	0.3246	0.3254	0.3834	0.3804	0.1709	0.1003	0.2271	0.2069	0.15	0.368	0.601	0.6166	1.639	0.3434	0.1447	0.2276	0.5295	0.1902	0.1514	0.5865	0.3014	0.1836	0.3039	0.5287	0.7623	0.274	0.0621	0.2173	0.1806	0.2445	0.4075	0.2109	0.0633	0.3151	0.2299	0.2738	0.4137	0.2038
RALY-AS1	0.0792	0.3431	0.7924	0.2367	0.2124	0.5437	0.1907	0.5216	0.3632	0.6218	0.4042	0.534	0.8407	0.5274	0.8828	0.4372	0.3562	0.634	0.3831	0.2356	0.2829	0.4658	0.844	1.9792	0.5755	1.3691	0.6843	0.4911	0.1927	0.4133	2.5025	0.6318	0.7116	0.2349	0.385	0.2656	0.2333	0.2478	0.9134	0.7446	0.33	0.7599	0.7554	1.0164	0.5475	0.4326	0.4808	1.5858	0.3556
AC105052.5	0.8101	0.8465	0.6034	0.4806	0.0262	0.3559	0.1195	1.4847	0.663	0.0098	0.2925	0.0973	0.4929	0.0581	0.123	0.1467	0.0465	0.0721	0.1952	0.0277	0.0242	0.3015	0.8017	3.4617	0.1317	0.095	0	2.0168	0.0341	0.0795	2.1755	0.3033	0.5028	1.5436	0.0988	2.1699	0.054	0.1467	0.1471	0.9915	0.0091	0.4059	0.3045	0.0227	0.5086	0.1006	0	0.8877	0.0936
AC078846.1	0.3158	0.1661	0.5074	0.3962	0.1534	0.5203	0.3043	0.4201	0.1483	0.2353	0.3004	0.27	0.4574	0.3196	0.8878	0.2441	0.2892	0.7101	0.6228	0.1462	1.1071	0.8676	0.7338	1.7118	0.6062	0.5089	0.4528	0.2277	0.1686	0.6073	1.0791	0.5647	0.361	0.2793	0.4917	0.2261	0.4405	0.2745	0.5348	0.2134	0.2571	1.1657	0.4752	0.2203	0.6869	0.503	0.1753	1.3051	0.2902
AC110611.2	0.7472	0.2102	0.3122	0.1193	0.228	0.1263	0.1113	0.5596	0.0766	0.0976	0.2623	0.1553	0.4529	0.3245	1.0828	0.5571	0.1154	0.1612	0.4005	0.0802	0.06	0.3604	0.366	1.1326	0.4907	0.3067	0.5071	1.0562	0.1374	0.7527	0.2001	1.6048	0.3724	0.1956	0.6322	0.6109	0.4785	0.3947	0.5978	0.4684	0.1805	0.2062	0.275	0.3379	0.4926	1.895	0.2193	0.619	1.0796
CDKN2B-AS1	0.0283	0.0155	0.0641	0.0198	0.0249	0.1514	0.0274	0.0338	0.0383	0.0379	0.0851	0.1691	0.18	0.2521	0.1309	0.0209	0.1003	0.1255	0.2188	0.0332	0.0577	0.3061	0.6194	0.2885	0.212	0.4283	0.0111	0.2872	0.0223	0.0306	0.1274	0.0276	0.1212	0.0426	0.1283	0.0223	0.2698	0.0344	0.2485	0.1664	0.044	0.2842	0.0785	0.0134	0.3441	0.0669	0.0955	0.1193	0.1505
AC126407.1	0.0182	0	0.178	0	0.1239	0.15	0.1763	0	0	0	0.0767	0.1312	0.0931	0.16	0	0.1018	0.4936	0	0.0801	0.1525	0.9693	0.2108	0	0.9662	0	0.5382	0	0	0.0603	0.563	1.9653	0.0311	0.0208	0.2726	0	0.268	0	0.2598	0.1263	0.2035	0.4504	1.6765	0	0.2945	0	0	0	0.9759	0
AC002467.1	0.2346	0.1716	0.2293	0.1716	0.2703	0.2147	0.1161	0.197	0.3907	0.1526	0.2745	0.3286	0.2764	0.2911	0.17	0.4168	0.204	0.2534	0.3555	0.1902	0.2652	0.2112	0.3584	0.316	0.1394	0.1894	0.2086	0.1946	0.1783	0.5136	0.5625	1.2296	0.3635	0.2802	0.1515	0.5625	0.1927	0.2685	0.8131	0.5352	0.1719	0.3427	0.3647	0.2299	0.4673	0.2946	0.1759	0.4559	0.1356
AL162586.2	0.3624	0.0582	0.18	0.3068	0.0526	0.335	0.0513	0.2886	0.1413	0.045	0.1955	0.1035	0.2824	0.0887	0.3139	0.0742	0.0266	0.0661	0.0146	0.0529	0.2283	0.1599	0.0946	0.0402	0.0755	0.0544	0.1484	0.4087	0.0049	0.148	0.0923	0.0302	0.0404	0.0662	0.1611	0.0289	0.0707	0.042	0.023	0.0679	0.0364	0.1268	0.037	0.0325	0.0932	0.4516	0.0639	0.1602	0.4062
AC090192.2	0.0125	0	0.0204	0.0223	0.0142	0.6203	0.0081	0.0359	0	0.016	0	0.8363	0.016	0.0315	0.194	0.0515	1.4361	1.9474	0.0368	0.005	0.0131	0.0726	2.6656	0.0888	0.3285	0.0979	0.054	0.4166	0.0554	0.0862	0.0146	0.4648	0.2678	0.0171	0.993	0.13	0.2884	0.0265	0.5148	0.0117	0.069	0.08	0.1051	2.8409	0.171	0.0909	0.6401	0.3297	0.2466
HNF1A-AS1	0.0309	12.7062	21.4497	10.0574	0.1088	37.5519	0.0897	24.1138	10.2364	14.6318	10.9555	9.1728	8.5044	0.0581	10.3001	0.0444	3.9372	37.5345	0.0194	0.0158	0.0691	0.2331	41.8134	0.0937	9.4643	9.5029	11.0979	7.0712	0.0049	0.0426	0.0922	0.0377	12.3648	0.0541	16.3303	0.1227	0.0243	0.0175	0.0383	0.0586	7.2745	0.058	1.998	4.5217	21.2632	3.6122	5.432	31.8479	12.7336
ILF3-DT	4.4079	3.5587	4.6071	5.1617	1.6705	3.3487	2.5663	5.0549	3.4802	11.0517	3.1313	4.2877	5.2339	9.4509	10.4777	6.4298	2.0348	9.2903	14.7076	2.2073	5.0529	9.4553	13.3441	5.0269	4.2007	6.8939	5.2484	12.007	4.9842	10.2441	13.7796	7.2594	4.2431	2.0163	3.1078	9.6216	7.1823	6.8047	20.6867	9.4103	3.1956	4.1264	6.5218	6.5098	5.1607	8.4182	4.7473	7.7009	5.0471
AC090709.1	0	0	0	0	0	0.2609	0	0.0247	0	0.1283	0	0	0.2024	0.1445	0.0209	0.1127	11.4012	0.0269	0.0792	0	0	0.3125	0.462	0	0	0.6559	0	0.0768	0.0159	0.0556	0.3759	0.0246	0.3456	0	0.0567	0.0235	0.0144	0.2053	0.1248	0.0201	0.0339	0.2237	0.0172	0.0846	0.7403	0	0.052	0.2269	0.0998
AC233992.3	0.0425	0.2332	0.4501	0.3404	0.4337	0.4902	0.9876	0.5112	0.6371	1.867	0.4924	0.1914	0.869	0.3733	0.9855	1.2598	1.216	2.2648	0.8885	0.1525	0.8317	0.1845	0.0974	1.0631	1.524	1.2301	1.372	0.4535	0.5628	0.5749	1.2578	0.8356	1.8952	0.781	1.277	1.2163	0.3822	0.5052	0.4052	0.5047	2.3028	0.8131	0.6609	0.781	1.4291	0.6468	0.5634	0.8039	1.1423
LINC02826	0.0496	0	0.0168	0.011	0.0211	1.6653	0.004	0.0107	0.0041	0.0921	0	0.2382	0.0132	0.0026	0.3145	0	0	1.9205	0	0.0519	0	0.1107	0.0474	0.1253	0.0282	0.0407	0.008	0.1507	0.0068	0.0985	0.018	0.0742	2.5923	0.045	0.2423	0.0169	0.0392	0.0688	0.1648	0	0.0024	0.0865	0.0643	0.316	0.3243	0.0315	0.0374	0.1108	0.0179
THRB-IT1	0.2174	0.5803	0.7755	0.3347	0.03	0.61	0.2958	0.8179	0.693	0.3367	0.9902	0.3599	0.1952	0.1475	0.4428	0.0263	0.1239	1.8677	0.0711	0.0844	0.0552	0.5188	0.7633	0.1069	0.1538	0.7309	0.1366	0.5539	0.0713	0.0984	0.0818	0.1306	0.1948	0.04	0.411	0.048	0.0411	0.1025	0.1834	0.1478	0.0277	0.0773	0	0.0259	0.3177	0	0.0283	3.038	0.6827
LINC01415	0.1325	0.0051	0.0492	0.0662	0.004	0.1111	0.0045	0.0639	0.0139	0.0059	0.0343	0.0084	0.1931	0.4346	0.0573	0.3042	0.091	0.0304	0.3811	0.0278	0.7351	0.3263	0.0426	0.3665	0.0503	0.0401	0.1111	0.0455	0.1154	0.2815	0.6515	0.1907	0.0266	0.0538	0.0389	0.3421	0.7479	0.2947	0.133	0.2598	0.0657	0.5781	0.025	0.0239	0.0736	0.096	0.0532	0.828	0.1169
THAP9-AS1	4.0414	2.2634	4.4534	3.4459	2.4993	7.5473	4.5024	5.1515	2.2536	3.5307	4.997	10.2933	17.1222	6.686	8.9988	4.8609	5.8238	9.3833	7.4402	3.85	8.1135	10.7335	6.5196	17.3192	7.9888	8.1551	4.8762	26.2247	3.893	6.788	14.2446	8.2669	5.5881	5.1113	10.2545	8.9199	4.1268	9.7899	8.8053	6.8374	8.4484	8.1389	3.9366	5.1653	3.4247	5.0196	4.9599	6.7392	8.6008
PKP4-AS1	0.0877	0.0424	0.163	0.0375	0.0985	0.1793	0.0679	0.0844	0.0386	0.0894	0.0813	0.1075	0.1794	0.2862	0.1958	0.159	0.0819	0.3149	0.2548	0.1112	0.261	0.3123	0.1502	1.2688	0.2217	0.1037	0.1722	0.1404	0.0329	0.3255	0.1008	0.114	0.0863	0.1958	0.1486	0.1033	0.405	0.1808	0.1217	0.1103	0.1612	1.2	0.3274	0.1857	0.1967	0.0572	0.0655	0.1245	0.2312
AC010894.1	0.2835	0.3675	0.1889	0.2522	0.2191	1.1888	0.1497	0.2435	0.103	0.8202	0.1628	0.7194	0.4116	0.9215	0.8215	1.0375	1.6296	0.3372	1.0914	0.1849	0.5446	0.5407	1.1026	1.2499	0.3373	1.2693	0.6654	0.4811	0.3981	0.9128	0.7849	1.5197	0.8249	0.3507	0.4823	1.8751	0.6565	1.8174	2.7023	0.6119	0.6222	0.724	1.9726	0.6818	0.3568	0.5322	0.8849	2.0916	0.7149
CAPN10-DT	0.2397	0.2771	0.5122	0.3394	0.3462	0.8152	0.2345	0.4959	0.2627	0.561	0.4125	0.9004	1.1986	0.3233	0.8663	0.2248	0.6014	1.1755	0.3203	0.3113	0.3227	0.4587	1.1853	1.6796	0.9239	0.7045	0.5956	0.6782	0.2986	0.7734	1.543	0.511	0.7012	0.3016	0.2995	0.5983	0.2163	0.3839	0.8933	0.3492	0.5706	0.9335	1.2082	0.447	1.0363	0.3865	0.354	1.5921	0.6568
ELF3-AS1	0.224	0.264	0.5217	0.3162	0.7113	5.6327	0.663	0.7887	0.4291	1.6896	0.9123	4.5669	1.6863	0.7873	2.4542	0.2898	5.1054	3.4742	0.7432	1.4767	1.1184	1.4785	5.5237	0.7575	2.3574	3.9363	2.1317	1.0434	0.1613	0.9823	1.2371	0.81	2.9816	1.0328	2.268	0.7808	1.189	0.7011	1.3763	1.1816	1.2382	0.998	2.2979	1.0801	1.4935	0.6357	1.851	1.7299	2.3877
RTCA-AS1	0.451	0.2728	0.6075	0.5192	0.0541	0.3047	0.1034	0.6195	0.3244	0.276	0.3851	0.4662	0.3689	0.0825	0.2947	0.1333	0.0913	0.2132	0.3096	0.1339	0.0788	0.4207	0.4474	1.0604	0.1649	0.3352	0.1194	0.2375	0.0567	0.2898	1.9186	0.1598	0.195	0.1258	0.7538	0.1461	0.1365	0.0619	0.1674	0.2626	0.1282	0.2739	0.0639	0.1344	0.2126	0.2501	0.0594	0.4469	0.1461
MIR155HG	0.2443	0.5785	0.1362	0.2861	0.3061	1.1866	0.1743	0.6518	0.5012	0.1719	0.149	0.1274	2.0213	0.121	0.5684	0.7911	0.1743	0.6612	0.4315	0.1615	0.7046	2.1867	0.5109	0.6823	1.1857	0.2692	0.1577	6.2546	0.0426	2.1121	0.3917	0.6485	0.2647	0.6564	1.0324	0.2103	0.2249	0.3873	2.0285	2.524	0.3938	0.3844	0.0692	0.0945	0.5511	8.1633	0.2867	1.206	2.5755
CALML3-AS1	0.0403	0.0197	0.1441	0.0359	3.3093	0.0683	1.1686	0.0346	0.047	0.0029	0.1085	2.1458	0.0615	2.2327	0.0535	0.8429	0.7368	0.1675	0.3683	3.8442	0.5399	3.3851	0.1078	1.4207	0.0255	0.0579	0.0173	0.0219	1.5	2.5487	0.0117	0.5513	0.0166	3.0679	0.0529	0.2417	1.771	1.2849	1.0908	4.2124	0.0132	0.8233	0.1902	4.4903	0.0266	0.0292	0.0904	0.0124	0.0136
PACERR	0.2874	0	0.0407	0.0889	0	0.0618	0.1209	0.0215	0	0.0318	0.0263	0.1125	0.3512	0.0784	0.1267	0.2795	0.0376	0	0.2612	0.0448	0.1173	0.1266	0	0.3788	0.384	0.0615	0.4517	0.311	0.0414	0.1287	0.3915	0.2776	0.0857	0	0.2338	0.4699	0.0499	0.0396	1.451	0.1047	0.0147	0.0448	0.1345	0.0184	0.1647	0	0.0903	0.3348	0.2383
AC022400.2	0.1309	0.0261	0.1357	0.1483	0.2631	0.6472	0.2535	0.0614	0.0714	0.394	0.0501	0.493	0.4563	0.0896	0.7934	0.2662	0.3047	1.1349	0.1048	0.2278	0.6335	0.3789	0.4001	0.451	0.6909	0.4983	0.2305	0.3598	0.0657	0.276	0.8701	0.1628	0.2313	0.0972	0.6565	0.4671	0.333	0.1509	0.165	0.1496	0.2103	0.7827	0.1566	0.0875	1.0044	0.4399	0.4159	0.7504	0.2477
DLGAP1-AS2	0.4713	0.0785	0.3019	0.4917	0.0884	3.0796	0.5035	0.4859	0.2729	2.8349	0.7258	1.8558	2.1267	3.3201	4.2394	1.1016	1.5515	1.3674	1.4948	0.1361	0.3307	1.8769	1.2865	1.0938	4.821	2.5378	3.5507	2.0462	0.5631	4.1829	6.4954	0.6723	1.0331	0.3185	0.9317	1.0471	1.5589	2.8901	40.1787	0.5994	0.6547	2.1802	3.3047	0.9413	0.8229	1.5192	3.2077	1.4038	4.3567
AC016542.1	0.0418	0.1376	0	0	0	0.5856	0.0405	0.3592	0.1254	0.3194	0.3963	0.3012	0.561	0.1574	0.4848	0.3274	0.063	1.5244	0.299	0.125	0.1309	0.4236	0.5751	0.0634	0.9519	0.6437	0.4319	0.8179	0	0.1616	0.1092	0.2502	0.1912	0.1138	0.3295	0.1368	0.1044	0	0.1087	0.2629	0.3447	0.075	0.2751	0.0922	0.7994	0.1818	0.1763	0.2636	1.0876
AC093895.1	0	0	0.0276	0	0.0192	0.6142	0	0.0388	0	0	0.0119	0	0.2598	1.8355	0	0.5306	0.2211	0.0211	0.845	0.0608	1.3969	1.651	0.1467	0.6078	0	0.7025	0.124	1.2454	1.9631	1.2513	1.0617	2.3075	0.4326	0.1614	0.0278	1.293	1.8509	1.7187	1.8209	0.5365	0.4523	3.2479	0.0135	0.7887	0.2606	0	0	0.9703	0.0881
AC015660.2	0.1041	0	0.0848	0.0926	0	0.5146	0.4032	0	0	0	0.1097	0.8438	0.1996	1.3718	0.5281	0.0582	4.938	0.1947	0.0573	0.0623	0.8964	0.3767	0.9546	0.1578	0.1185	0.1923	0.1344	1.2034	0	0.8047	0.2718	0	0.8332	0.0709	0.7179	0	0	2.4752	0.2707	1.309	0.2452	0.4357	0	0.5357	0.5491	0.5658	0.7527	0.6564	1.8955
AC122108.2	0	0	0	0.0349	0	1.0332	0	0.303	0	0	0.0413	0.1059	0	0	0.142	0	0.059	0.9525	0	0.0234	0	0.2269	1.8266	0.0297	0.513	0.555	0.0759	0.7666	0	0.0505	0	0.067	0.112	0	0.6177	0	0.0196	0.0621	0	0.0274	0.277	0	0.0938	0.0288	0.5426	0.0852	0.2361	0.0309	1.1892
LINC01138	0.3322	0.2333	0.2425	0.2152	0.2034	0.8145	0.0849	0.2694	0.1301	0.0964	0.0784	0.6198	0.6843	0.1951	0.414	0.4013	0.4001	2.0446	0.1798	0.3163	0.4535	0.8807	1.998	0.8178	0.5581	0.1849	0.3397	1.0421	0.0997	0.4193	0.8419	0.7064	0.2142	0.2532	0.7474	0.5237	0.0889	0.1495	0.9904	0.7184	0.2676	0.3829	0.364	1.2286	0.7972	0.777	0.2594	0.999	0.4055
AL122125.1	0.1718	0.0377	0.2519	0.1223	0.5842	0.1698	0.3991	0.1771	0.1373	0.1531	0.1809	0.526	0.439	0.8838	0.5477	0.3266	0.0259	0.0321	0.3591	0.7603	2.3665	1.9143	0.84	1.4583	0.0587	0.0212	0.0222	1.0998	0.2275	0.5753	0.9868	0.6461	0.1571	0.2806	0.0508	0.7023	1.1671	0.245	1.2804	1.4159	0.0809	1.0269	0	0.0253	0.3624	0.2988	0.0621	0.5144	0.2085
AC048341.2	0.8607	0.8753	1.4707	0.8219	0.9281	1.6949	0.9348	1.9477	0.7133	0.9087	1.7687	0.8696	4.6408	1.2644	1.4602	0.6105	0.8218	2.9828	0.8545	0.9291	6.441	1.519	3.8816	6.8098	1.5771	0.6721	1.5179	4.965	0.5559	1.1087	6.9062	3.2656	1.4881	2.6287	1.6336	3.57	1.9086	1.4307	9.4245	1.9941	0.989	2.033	1.6823	1.4503	1.8822	4.3354	1.2394	3.1102	2.912
AL606534.1	0.2376	0.0326	0.0484	0.0793	0.0253	0	0.0575	0.0766	0.0594	0.0378	0.1251	0.0535	0.2277	0.0373	0.043	0.1495	0.1118	0.0278	0.098	0.0178	0.093	0.5158	0.4766	0.8555	1.3017	0.0183	0.4219	0.3169	0.0492	0.1913	0.9307	0.1777	0.1019	0.1819	0.2194	0.34	0.1781	0.0942	0.1802	0.2282	0.105	0.1243	0.0355	0.0655	0.1175	0.0969	0.3042	0.1639	0.4635
THORLNC	0.0186	0.0573	0.0911	0.0464	0.0063	0.4484	0.0144	0.0641	0.0447	0.0712	0.0079	0.2014	0.0476	0.1076	0.1891	0.0959	0.0898	0.007	0.4593	0	0.1692	0.2643	0.3817	0.3447	0.0933	0.0505	0.1492	0.2188	0.0165	0.3313	0.3115	0.3059	0.1449	0.0203	0.0514	0.4633	0.1155	0.0236	0.7431	0.1927	0.0527	0.156	0.1159	0.0712	0.2163	0.0891	0.0764	0.3819	0.0582
AL117332.1	0.3069	0.1393	0.3104	0.1507	0.126	0.2267	0.2664	0.0545	0.1058	0.3099	0.156	0.3431	0.2164	0.4117	0.23	0.3788	0.3027	0.2176	0.7567	0.2025	0.6129	0.2144	0.6469	1.3956	0.2168	0.1434	0.6695	0.4328	0.1635	0.3953	0.7184	0.796	0.121	0.2305	0.1876	0.7441	0.4969	0.3858	1.4858	0.3844	0.2867	1.6574	0.519	0.3578	0.2372	0.4371	0.255	0.7005	0.367
GK-IT1	0.2596	0.057	0.1692	0.1386	0.1766	0.5134	0.3519	0.0446	0	0	0.0547	2.3381	1.5925	1.7267	0.7149	0.6388	1.29	7.3782	0.1714	0.2174	0.4877	1.0145	3.293	0.0394	1.3299	0.1279	0.5029	2.17	0.9168	1.1705	0.6779	0.3551	0.4156	0.1414	1.4577	1.1887	0.1297	0.6995	1.0351	1.1243	0.7339	0.1862	0.0621	0.2672	0.4793	1.0159	0.1877	0.4092	2.476
AC010761.1	0.6879	0.2768	0.5044	0.7754	0.2924	0.8879	0.9767	0.5713	0.1833	0.6861	0.8694	0.6814	2.2123	1.4387	3.3728	0.4103	1.0358	2.2936	0.7442	0.4526	3.123	1.0121	1.9448	1.6337	1.7227	1.7367	1.9097	1.3864	0.544	1.0043	2.0356	1.0388	0.9831	0.8115	0.9261	1.8373	0.5957	0.8904	2.5439	1.2332	1.8095	1.4804	0.6857	0.9775	1.0431	0.8474	0.8565	3.1082	1.8488
LINC01063	0.9478	0.26	0.3378	1.3178	0.1007	0.8297	0.172	0.0509	0.2368	0.2263	0.0624	0.6401	0.3028	0.2973	0.3434	0.6294	0.2676	0.3323	0.8798	0.0709	0.0927	0.9001	1.0863	0.7633	0.1349	0.3283	0.4589	0.3687	0.1961	0.496	1.1342	1.0126	0.3725	0.1613	0.3209	1.792	2.0123	2.8635	1.6942	0.1655	0.4884	1.806	0.8148	0.1306	0.1172	0.2576	0.3212	1.3538	0.9244
AL132657.1	0.6804	0.2859	0.4246	0.3865	0.0492	0.8349	0.1682	0.5721	0.3183	0.3318	0.2135	0.2607	0.2775	0.0545	0.944	0.0162	0.327	0.2977	0.0637	0.0173	0.1813	0.1885	0.2876	0.395	0.5273	0.1961	0.1495	0.2059	0.2077	0.4662	0.4536	0.2227	0.6289	0	0.6702	0.1657	0.0868	0.0229	0.0753	0.1011	0.2558	0.0692	0.2078	0.1702	0.3818	0.1259	0.2616	0.2054	0.1004
AL034422.1	0.0077	0.0168	0	0.0409	0.013	1.2104	0.0148	0.0263	0	0.0779	0.0484	0.1654	0.088	0.0576	0.2772	0.0428	0.0115	0	0.0758	0.0183	0.0479	0.1329	0.2339	0.2668	0.1481	0.0377	0.0889	0.0408	0.0422	0.0887	0.4395	0.0392	0.28	0.0729	0.211	0.1126	0.0459	0.0849	0.0663	0.0534	0.0991	0.0732	0.4485	0.3487	0.3935	0.1497	0.1844	0.0362	0.0663
AC009065.4	0.1052	0.2308	0.257	0.2059	0.2683	0.5372	0.2647	0.3072	0.1682	0.308	0.3766	0.4357	0.7123	0.198	0.5792	0.2941	0.3484	0.3539	0.3471	0.239	1.169	0.1979	0.7875	0.2391	0.5627	0.2202	0.2852	0.3928	0.1509	0.3387	0.2563	0.3416	0.2525	0.1718	0.4973	0.1204	0.3468	0.1834	0.6746	0.6318	0.6441	0.2138	0.5032	0.3865	0.5131	0.3658	0.1521	0.5968	0.4194
AC018690.1	0.8727	1.5175	1.0194	1.2014	0.728	1.2751	1.1796	2.1501	0.6253	0.7128	1.3179	1.8683	1.9147	1.095	1.8611	0.8655	1.0412	2.1549	1.9563	0.906	2.2424	0.8816	2.9187	1.8969	4.3106	2.271	1.4882	1.8447	1.0538	1.6119	1.5477	1.154	1.6754	1.1429	1.4272	1.5347	2.188	0.5741	3.7674	1.2881	1.7841	1.378	0.5317	0.9439	2.4533	1.1812	1.111	2.5173	2.3696
AC007823.1	0.2238	0.2022	0.2359	0.1757	0.0895	0.4989	0.1784	0.1923	0.1447	0.1592	0.2634	0.2015	0.3701	0.2973	0.2861	0.162	0.1387	0.2215	0.4272	0.2283	0.34	1.0668	0.2716	0.2893	0.1049	0.2594	0.1785	0.1405	0.3268	0.4409	0.6072	0.5513	0.2182	0.654	0.1362	0.7965	1.2692	0.3443	0.2624	0.331	0.2171	0.9443	0.1575	0.0871	0.217	0.2576	0.3331	0.3423	0.1027
AL513318.1	0.0561	0.2109	0.7242	0.114	0.2656	0.0396	0.0465	0.2133	0.096	0.9228	0.253	0	1.7705	1.8793	1.0271	3.0007	0.2231	0.0299	1	0.2156	1.0531	6.5425	4.7424	8.0307	0.0182	1.9627	0.0155	1.6663	1.7675	3.9408	12.0586	2.0878	0.032	0.6922	0	12.1205	1.4723	2.9575	6.5455	1.79	0.8631	3.7965	0	1.913	0.1637	0.2524	0.0579	2.7013	0.0139
CTBP1-AS	0.7613	0.5704	1.1107	0.878	0.3157	1.7307	0.5238	1.1074	0.4347	1.5095	1.1286	0.8886	1.7964	0.3295	1.9526	0.3679	0.2995	0.5207	0.1138	0.3585	1.5737	0.4798	1.0782	1.9862	0.9178	0.441	0.6336	1.1603	0.1259	0.6697	0.2816	0.2312	1.1281	0.509	1.3978	0.746	0.3392	0.1429	0.4092	0.4557	1.7932	0.6311	0.4568	2.1405	1.1436	1.1244	0.3931	0.9114	1.0578
AC106798.1	0.1119	0	0.1367	0.0498	0.2854	0.3687	0	0	0.028	0.1246	0.2062	0.3275	0.6791	1.1407	0.1013	2.2525	1.4109	0.5491	0.6462	0.0502	1.7952	1.5989	0	0.5088	0	0.2411	0	0.199	1.5895	1.3691	0.4138	0.6216	0.048	1.1231	0.3168	0.5489	1.2855	2.7264	0.6788	0.547	0.1318	4.7487	0.1171	1.2335	0.0369	0.2432	0	0.022	0.0242
NFE2L1-DT	0.0949	0.0617	0.2061	0.1126	0.0478	0.498	0.0817	0.1872	0.0773	0.1253	0.0666	0.2152	0.3143	0.0485	0.1426	0.169	0.1376	0.0854	0.2126	0.1429	0.3356	0.2034	0.2631	0.5753	0.2	0.0822	0.1134	0.2062	0.0194	0.1675	0.5261	0.4145	0.1527	0.0717	0.045	0.0805	0.1264	0.1225	0.201	0.2455	0.1987	0.4202	0.29	0.2325	0.2966	0.1834	0.1228	0.7034	0.1341
AL365330.1	1.32	1.2353	2.0557	1.5545	0.4951	1.983	0.451	1.9344	1.2415	1.6558	1.3902	1.2586	1.4635	0.4384	1.6878	0.5862	0.4969	1.742	0.4698	0.6269	1.8232	0.7023	2.6696	1.942	0.9059	0.5737	0.7519	1.1046	0.3855	1.0002	1.1488	0.9623	0.688	0.9247	1.3767	1.2697	0.5236	0.3384	0.8075	1.2202	2.652	0.6266	0.3715	1.1699	1.1517	0.9284	0.2573	2.3558	0.9424
AL035448.1	0.197	0.2718	1.6968	0.7414	0.134	0.7606	0.0981	1.1413	0.5288	0.9676	1.4229	0.3346	0.2877	0.1413	0.5547	0.2267	0.0593	0.3684	0.0991	0.0875	0.6785	0.2933	0.886	1.792	0.7753	0.3397	0.1963	0.4204	0.0497	0.232	0.3136	0.0385	0.3025	0.2375	0.8373	0.3314	0.1294	0.0803	0.322	0.2674	0.6365	0.4307	0.2626	0.513	0.8833	0.0734	0.1831	0.3105	0.2928
AC087588.1	0	0.3186	0.1971	0.2153	0.2057	1.3156	0.2811	0.6236	0.4352	0.5853	0.6116	0.3922	1.3913	0.0304	0.7013	0.5683	0.0364	3.1665	4.0993	0.0868	0.2273	0.8053	0.9243	0.7702	2.8092	1.6388	1.937	2.0653	0.9345	0.1247	4.8434	0.8272	4.7581	0.3623	2.8361	0.633	0.1934	0.1917	2.6003	0.338	2.0803	0.3471	0.7524	0.4624	3.7326	0.2104	0.6414	1.3729	0.7971
LINC01356	0.013	0.0071	0.0317	0.0173	0.022	0.6243	0.0188	0.0056	0.0065	0.1361	0.0068	0.0817	0.0041	0.0041	0.4177	0.1087	0.0731	0.0969	0.0071	0.0194	0.0659	0.1172	0.0148	0.1178	0.1732	0.0439	0.1505	0.0461	0.0179	0.0334	0.2198	0.1661	0.174	0.0264	0.1021	0.2065	0.0097	0.0051	0.0281	0.0271	0.1564	0.0077	0.0232	0.0095	0.1324	0.1056	0.0078	0.1837	0.0225
AC145423.1	0.3882	0.4732	0.2811	0.307	0.44	1.7054	0.4175	0.4446	0.431	0.1647	0.1817	1.0098	0.2755	0.5953	0.25	0.4824	0.5195	0.9676	0.8066	0.4127	0.6751	0.3121	0.1318	1.3075	1.08	0.0531	0.4455	0.5368	0.9518	0.7222	3.0778	1.6956	0.6903	0.4696	0.2974	1.3399	0.4309	0.6835	2.766	0.8434	0.1524	0.5672	0.3611	0.1902	1.0804	0.0938	0.1559	1.9033	0.0748
AC005522.1	0.0455	0.0499	0.1112	0.162	0.1548	0.8248	0	0.1955	0.1364	0.0869	0	0.2459	0.6397	0.1428	0.5276	0.0254	0.3426	0.3403	0.0751	0.2177	1.3891	0.4281	0.2086	0.2759	0.6993	0.0841	0.2644	0.2428	0.0251	0.1465	0.0792	0.0389	0.1041	0.2787	0.1569	0.0372	0.1137	0.0361	0.5916	0.2543	0.134	0.0272	0.1361	0.1338	1.4101	0.0495	0.0822	0.251	0.1973
AL022069.3	0.3512	0.4867	0.3398	0.4182	0.1033	0.2001	0.1994	0.3493	0.2638	0.6387	0.2781	0.2615	0.3239	0.106	0.3482	0.1122	0.1232	0.0494	0.3195	0.1232	0.1405	0.4126	0.3147	0.7404	0.0962	0.0813	0.2727	0.108	0.0961	0.1939	0.8088	0.2121	0.1781	0.2228	0.1768	0.5267	0.0844	0.159	0.421	0.1586	0.3078	0.1105	0.1137	0.1514	0.2402	0.3788	0.0986	0.2414	0.1831
AL049838.1	3.3518	3.1126	3.8689	1.4959	0.3395	0	0.3662	3.0149	5.7119	0.0401	2.7665	0.3217	0.8727	0.5274	0.5177	0.6228	0.0475	0.1964	1.1097	0.1383	1.1349	1.627	0.9152	2.0227	0.1076	0.1682	0.0407	0.654	0.1043	0.8121	0.4938	0.8981	0.1081	0.2288	0.414	1.3573	2.1205	0.2997	0.856	1.1889	0.1609	1.1431	0.0503	0.3552	0.2909	1.4847	0.1519	1.7388	0.1275
SNHG17	0.8709	0.7575	0.8749	1.3047	0.9991	4.4182	1.5798	0.8133	0.4844	0.9711	1.6985	4.2109	3.8397	2.8068	3.7304	2.6822	2.6448	4.4884	3.0765	1.1835	3.9192	1.8179	2.8187	4.0871	4.5792	3.9473	2.2275	3.9158	1.466	3.8493	2.7556	3.7224	3.9458	2.1072	2.5794	2.64	1.5599	2.3322	5.6135	2.2613	2.6766	1.974	1.905	3.347	2.9804	2.7895	2.5618	3.4789	2.2386
NORAD	74.1606	33.0084	45.7079	57.1604	31.3805	61.368	56.7701	53.2218	29.1294	90.2946	47.5345	73.7311	86.3527	70.4497	73.4869	30.5036	41.3979	55.0216	57.6591	39.6372	35.2759	58.5826	62.8751	144.7811	62.5503	65.971	42.1518	53.8208	33.6852	76.1745	148.8268	62.5647	84.3354	64.3059	105.0277	56.5371	60.7044	55.1791	57.1658	68.1486	84.7265	67.1239	53.9755	92.047	70.6532	48.6974	75.2848	91.9304	47.9648
FENDRR	25.2011	1.5715	1.3669	12.1527	1.2356	1.3404	1.14	3.8277	1.2456	1.1445	1.2907	0.3859	3.2009	1.1561	2.4381	0.305	0.1737	0.6358	0.2835	0.4444	0.1102	1.1816	2.4084	1.7078	0.6906	1.6032	1.3599	0.7033	0.1951	1.1984	0.4564	2.2383	0.5807	0.8034	1.1201	0.1592	1.0897	0.0594	0.3869	0.4186	0.5788	1.775	0.6899	1.1341	2.331	1.4721	0.9964	5.5939	1.9665
AC068756.1	0	0	0.25	0	0.087	0.2529	0.0495	0.0439	0	1.9864	0.0539	0	0	0	0	0.0286	2.1181	0	0	0.153	0.5205	0.074	0	0	0	0	0	0	0	0.0329	0.0445	0	0	0.0696	0	1.2547	0	0.527	0	0	0	0	0.0612	0.0376	0.2698	0	0.0616	0	0
AL358472.3	0.4719	0.654	0.8498	0.4862	0.5913	1.0231	0.5771	1.0242	0.1489	0.506	0.6801	1.6551	1.0473	0.5921	1.1158	0.8889	1.0845	1.2073	0.6285	0.4457	0.5443	1.7971	2.3531	0.8283	1.1874	1.0705	1.1224	1.4575	0.3837	0.6719	3.1992	1.4011	0.4259	0.5409	0.5627	0.731	0.7693	0.2362	2.9275	0.7286	1.3164	1.1581	1.723	1.3874	0.6222	0.378	0.5387	0.8612	0.5599
AL162171.2	0.3075	0.3249	0.835	0.223	0.0387	0.3941	0.1764	0.5871	0.3414	0.29	0.3838	0.1846	0.1892	0.1286	0.1981	0.242	0.0171	0.3833	0.0376	0.1635	0.3209	0.1483	0.6266	0.2762	0.4537	0.2244	0.1324	0.162	0.0251	0.0734	0.2974	0	0.026	0.0155	0.1907	0.0186	0.0797	0.0361	0.1382	0.1114	0.228	0.1226	0.0681	0.0167	0.4655	0.099	0.0961	0.2334	0.1382
AC073349.4	0.241	0.0814	0.3927	0.099	0.1576	1.0996	0.1436	0.3822	0.2223	0.3068	0.2343	0.6344	0.5922	0.1861	0.8597	0.2903	0.5024	0.6932	0.4487	0.1996	2.0024	1.1804	0.7649	1.1802	0.6541	0.137	0.2633	0.5934	0.1023	1.0507	1.1294	0.507	0.1908	0.4289	0.1461	0.6366	0.2593	0.3526	3.8561	1.01	0.2183	0.8866	0.2217	0.3543	1.32	0.1209	0.3127	1.3441	0.5465
AC124016.1	0.1479	0.2497	0.4819	0.0607	0.0774	0.4499	0.0881	0.3519	0.2274	0.1738	0.1438	0.2049	0.6397	0.257	0.1649	0.4962	0.2569	0.9359	0.4881	0.1769	0.374	0.2964	1.808	1.0865	0.0906	0.1961	0.235	0.8699	0.2762	0.2491	0.9307	0.389	0.2341	0.1239	0.3474	1.1162	0.2955	0.2524	1.1635	0.4291	0.2546	0.8841	0.2722	0.184	0.21	0.1979	0.4112	0.4841	0.3945
GHRLOS	0.3842	0.5001	0.732	0.7127	0.3875	1.2928	0.3971	0.8838	0.3514	0.286	0.5349	0.428	0.6781	0.1185	0.5473	0.2585	0.7549	0.84	0.1003	0.4089	1.6716	0.457	0.4776	0.3849	1.0006	0.2566	0.2186	0.4747	0.1688	0.4529	0.3287	0.3395	0.3462	0.3899	0.5965	0.1171	0.244	0.7327	0.2596	0.5639	0.2109	0.2374	0.0818	0.1292	0.8714	0.3468	0.1334	1.2726	0.429
LINC01003	1.566	1.731	1.8469	1.955	1.5599	1.0013	2.1382	1.9276	1.2262	1.4804	1.5385	2.3363	2.6507	2.3316	2.8282	1.0849	0.7126	2.6983	4.8276	1.4608	2.8447	2.5283	5.7592	2.6483	2.5074	2.943	2.4219	1.4755	1.9021	3.4999	2.2783	8.2206	3.3937	1.018	0.8921	1.7581	3.6779	3.797	3.5652	1.5264	0.8258	2.0329	6.6535	2.6712	2.9662	1.8419	0.8589	2.8181	2.0162
AL137077.2	0.1346	0.0563	0.188	0.0913	0.0545	0.2429	0.0496	0.1872	0.0512	0.1143	0.0945	0.1847	0.213	0.1207	0.1579	0.1075	0.8783	0.4075	0.1904	0.1227	0.2609	0.0742	0.3134	0.7579	0.4451	0.221	0.2317	0.1482	0.092	0.1899	0.7029	0.8766	0.4031	0.2007	0.1642	0.304	0.0448	0.2032	0.7	0.2239	0.2944	0.3449	0.69	2.4498	0.2705	0.0697	0.0927	0.687	0.1556
AC098869.2	0.1674	0.8659	1.9482	0.6384	1.4436	2.9159	0.3936	3.3489	1.1471	1.7355	3.9543	1.4645	1.3293	0.3451	1.3343	0.0936	0.2701	1.3637	0.0526	1.0728	0.2808	1.0729	1.0963	0.2719	1.1161	1.34	1.4359	1.9137	0.066	0.5391	0.5412	0.4497	1.039	0.4069	2.0377	0.1564	0.5137	0.1137	0.1865	0.4844	1.1548	0.1144	0.2574	0.2988	2.2861	0.3119	0.5331	1.225	1.5343
SNHG1	2.7392	4.7345	3.676	2.74	4.0484	9.2874	6.6053	3.3859	2.5167	3.7055	6.229	7.2246	5.7296	10.7575	8.4504	13.709	16.2271	16.9503	15.1898	4.9629	15.3508	11.7978	6.3281	16.1634	16.0559	8.1051	11.2069	14.4373	9.7321	13.237	24.5396	12.001	8.3471	6.8449	4.9	24.1528	6.3398	6.5386	21.0799	13.2851	34.6824	10.5539	7.599	5.7896	8.8664	8.6863	8.4308	10.7622	9.4493
RBM38-AS1	0.3702	0.2579	0.3447	0.2092	0.2498	0.8133	0.3186	0.2928	0.2349	0.1571	0.3095	0.3493	0.796	0.1549	0.5706	0.3023	0.6194	0.7581	0.0323	0.2249	0.5519	0.4167	0.7364	1.1224	0.5886	0.3546	0.3111	0.7629	0.0713	0.4996	0.6649	0.6329	0.3964	0.184	0.2373	0.3459	0.2642	0.1863	0.7945	0.5828	0.5606	0.2459	0.2109	0.3542	0.8911	1.0731	0.1629	0.9355	0.4483
AP001469.3	0.3848	0.1391	0.4278	0.2981	0.1924	1.0442	0.78	0.35	0.1357	0.9682	0.5054	0.7582	0.6421	0.8918	1.1349	0.2177	0.8111	1.955	1.4741	0.4115	1.3605	1.1661	0.9062	2.2507	2.3805	1.3267	1.1222	1.0626	0.2897	0.863	1.048	1.0524	0.7039	0.9365	0.3478	1.5471	0.9588	1.4134	3.0366	0.5501	0.4478	1.9321	0.3736	0.0932	0.6685	0.738	0.2127	0.7063	0.5259
EPB41L4A-AS1	2.3135	4.2073	3.481	3.1583	2.0792	3.2983	5.0416	1.8922	2.9452	1.3079	2.2418	1.3698	2.2812	5.7428	3.9724	2.9537	1.7854	4.1968	5.3778	1.2415	3.3734	2.488	2.3971	5.9006	2.6092	2.8001	1.3299	1.8127	2.611	3.1909	2.395	2.2617	3.6232	2.0488	0.9885	2.7724	0.9314	3.5787	2.0599	2.7816	3.1601	3.8015	1.8258	2.0536	2.9702	4.5526	0.9355	2.7472	2.7612
TAPT1-AS1	0.8207	0.9823	1.8295	1.2149	0.9325	2.0346	0.3611	1.6922	1.2004	3.2155	1.4144	1.4378	1.9497	0.8754	1.5137	1.0139	0.2921	0.3696	0.4145	0.6247	2.5812	0.9502	2.1605	3.9188	0.6624	0.588	0.3468	0.6037	0.1111	0.7496	2.3571	1.065	0.4137	0.8886	0.9921	2.1778	0.4324	0.3252	0.4397	1.011	0.804	2.1408	0.7273	0.2413	1.1903	0.8353	0.9125	2.2519	0.5369
AC026740.1	0.2606	0.2859	0.8492	0.371	0.3767	1.503	0.2018	0.5597	0.1042	1.6922	0.6587	3.3326	0.5495	0.4742	2.8325	0.583	14.1854	0.9014	0.3584	0.4988	0.7751	0.9052	3.0068	1.8765	3.9751	0.8505	0.387	0.9269	0.5752	0.1007	1.7465	2.8735	1.2813	1.4898	1.2322	2.5783	0.9764	0.6609	1.6263	1.2196	12.063	3.1782	0.3897	0.1149	1.3917	0.6515	2.5907	4.9497	0.6778
AC004943.1	0.1276	0.0533	0.2969	0.1946	0.031	0.3803	0.0941	0.1148	0.085	0.4176	0.1279	0.361	0.2251	0.1448	0.4137	0.163	0.2378	0.2952	0.1203	0.0945	0.1902	0.378	0.5198	1.0588	0.4701	0.202	0.1255	0.3672	0.0402	0.1643	0.7189	0.2077	0.1806	0.124	0.359	0.3973	0.1092	0.154	0.1158	0.1527	0.1431	0.3849	0.2034	0.2232	0.2963	0.2509	0.1903	0.6318	0.1896
AC008687.3	0	0.0378	0.1123	0	0.1172	0.0568	0.1335	0.0296	0.0344	0	0	0.2484	0.1101	0.1947	0	0.2506	0	0.0322	0.3413	0.3093	0.4317	0.3742	0.0263	0.8622	0.0392	0.0425	0.0223	0.613	0.0571	0.5773	0.36	0.5304	0.0197	0.1173	0.017	0.1127	0.5855	0.3551	0.5677	0.2649	0.0609	0.4534	0.1855	0.228	0.0682	0	0	0.1902	0.0299
AL022162.1	1.6445	4.5108	4.0669	3.4492	0.3995	1.9838	0.398	1.3623	3.2867	0.673	1.1134	0.7933	0.1126	0.4053	0.9362	1.3466	0.5748	0.9333	0.9046	0.1054	0.4137	0.5525	9.0646	0.3561	1.9721	0.3255	0.6825	1.2533	0	1.3996	1.4312	6.3752	0.9401	0.0799	0.8678	0.4322	0.6161	0.3723	1.9343	1.846	0.2421	1.5448	0.5971	4.5756	2.0909	0.8937	0.1769	1.0645	0.3055
AC004130.2	0.5982	0.6563	0.4498	0.5528	0.9194	1.6301	0.6014	1.0476	0.6668	1.8308	0.63	2.1133	1.029	4.0129	2.6506	1.1966	2.0265	0.3011	2.5691	0.7293	0.8824	1.2985	3.6213	0.4534	0.9035	0.8217	1.2031	2.3935	0.3554	0.9187	2.2827	1.1799	1.7756	0.9394	0.7705	1.2415	1.5746	0.6564	3.4696	3.4068	0.6774	1.2378	1.1558	4.1091	1.6988	0.7002	1.1505	2.5746	1.0971
TBL1XR1-AS1	0.0362	0	0.0196	0	0.082	0.0596	0.0233	0.0207	0	0.0921	0.0508	0.0217	0.077	0.0908	0.1747	0.2831	0.0726	0.2254	0.0398	0.0288	0.2076	0.1396	0.1105	0.0548	0.247	0.1781	0.0778	0	0.0133	0.0776	0.0839	0.3091	0.0551	0	0.19	0.1774	0.0964	0.1911	14.0007	0.0674	0.0852	0.1009	0.0144	0.0532	0.1907	0	0.0436	0.095	0.3345
CIRBP-AS1	0.5397	0.6172	0.5449	0.7034	0.8014	0.501	1.0302	0.9534	0.3494	0.5807	0.7365	1.7524	0.913	2.1842	0.9914	0.8587	0.6524	0.4974	0.485	1.3184	1.7254	0.902	2.1141	0.7835	0.6922	1.0484	1.5115	0.8246	0.671	0.4798	1.4951	1.3514	1.5382	1.0967	2.059	1.3673	0.7291	0.771	0.7774	1.0618	2.7664	0.7906	1.9184	1.2403	0.451	0.5123	1.5021	1.1501	1.1071
AL096828.3	0.1116	0.049	0.2545	0.0397	0.0759	0.4411	0.216	0.1917	0.0892	0.5113	0.047	0.4822	0.3991	0.3639	0.3556	0.4492	0.0672	0.6674	0.1227	0.1068	0.1397	0.3551	0.9205	0.5749	0.4063	0.1648	0.4033	0.6348	0.0492	0.4886	2.2524	1.9832	0.9438	0.2126	0.2857	0.2189	0.6018	0.495	0.5414	0.3428	0.5781	0.6668	2.6418	2.6236	0.5295	0.582	0.4032	1.3714	0.3095
AC063948.1	0.136	0.5371	0.2659	0.1452	0	0.4033	0	0.1869	0.1631	0.1385	0.1146	0.4898	0.3128	0.546	0.1971	0.3042	0.2866	0.6101	0.5086	0.1627	0.1703	0.4723	0.4987	0.4535	0.3096	0.3684	0.5619	0.2418	0.06	0.5605	1.9882	0.6974	0.2798	0.111	0.2143	0.3558	0.2989	0.1724	1.0843	0.4179	0.0641	0.3577	0.3578	0.5597	0.502	0.2365	0.3605	0.5572	0.3301
DDX11-AS1	0.0343	0.0289	0.0773	0.0235	0.0493	0.1737	0.0357	0.0408	0.0211	0.151	0.0555	0.1567	0.2762	0.2051	0.1681	0.2477	0.4604	0.0986	0.3741	0.0221	0.0743	0.2365	0.6002	1.1389	0.2971	0.0779	0.2144	0.2531	0.0349	0.1834	0.8764	0.1487	0.3466	0.2583	0.1688	0.625	0.1817	0.1546	0.6626	0.1768	0.2639	0.4223	0.2586	0.093	0.504	0.086	0.1811	0.3407	0.16
GAS5	8.0617	10.6786	11.4699	10.6038	16.1551	24.244	27.0129	8.6831	8.7304	11.2557	9.5059	19.6953	15.448	48.2332	34.9267	23.3279	43.7829	69.6956	48.5289	10.6745	34.8197	30.689	18.2426	52.2035	33.6731	30.8337	20.1997	18.7269	17.7605	28.715	20.8798	35.3305	18.5311	22.2981	17.5254	31.8297	14.0096	25.8303	29.8109	35.1965	36.5371	67.8565	22.2459	10.5484	14.1885	21.2317	14.3765	14.6184	9.475
NKILA	0.2749	0.0862	0.3071	0.2027	0.0467	0.2653	0.0152	0.1687	0.0549	0.235	0.1654	0.4102	1.7913	0.0739	0.3812	0.9925	1.3657	0.1248	0.1166	0.0423	0.1905	0.1932	0.378	1.9225	0.7151	0.3095	0.2434	1.5851	0.1127	0.5109	1.4148	2.6178	0.3996	0.4543	0.7117	1.1236	0.3609	0.4356	0.5649	0.7734	0.1619	0.2911	0.789	4.2481	0.409	0.7682	0.3359	0.6993	0.6468
AC064836.2	0.9802	0.3361	0.549	1.5536	0.2865	0.4542	0.5634	0.6579	0.3367	1.3065	0.5162	1.2965	1.3112	1.326	0.7768	1.3532	0.2767	0.4868	1.4153	0.5496	1.6063	1.2412	1.8255	2.1126	0.3312	0.8676	0.6328	0.6264	0.4732	1.2232	4.0522	1.5447	0.788	0.6045	0.2565	1.6279	0.8416	1.5535	2.7344	0.5563	0.5231	1.8494	1.6853	1.9136	0.6058	0.8657	0.7382	1.1345	0.7967
Z93403.1	0	0	0.0128	0.014	0	0.5194	0.0763	0.0135	0	0.1204	0.0166	0.0142	0.151	0.7515	0	0.0176	0.4746	0.221	0.5895	0.0377	0.6045	0.7298	0.0241	0.0836	0.0269	0.2232	0	0	0.0435	0.8831	0.0137	0.1347	0	0.1609	0.0155	0.1031	1.1416	0.4621	0.2186	0.1101	0.0464	0.5276	0.0471	0.0927	0	0	0	0.4347	0.1093
AC018926.3	0.3808	3.0084	3.9709	1.0844	0.1727	1.8824	0.0983	2.9662	1.6744	1.1959	1.8716	0.5944	1.2328	0.669	1.1405	0.3123	0.4205	0.6645	0.0559	0.2429	0.5961	0.6613	1.901	0.4618	0.6935	0.8129	0.7212	0.632	0.028	0.5886	1.0164	0.9114	0.6095	0.2764	0.7502	0.2906	0.2537	0.2012	0.7921	0.8157	0.4485	0.4553	0.6073	0.5971	0.8034	1.0486	0.6424	1.4405	0.8804
AC091563.1	8.5257	13.565	10.8758	31.0037	2.3307	4.4717	1.9373	13.3767	13.8343	6.8408	14.0891	2.3205	5.5697	0.2064	5.3431	0.184	2.4559	7.5083	0.4524	1.7544	5.8576	0.4562	18.3271	0.7895	4.3684	2.5488	5.7341	0.8531	0.0907	1.7303	1.8132	0.4218	6.1587	1.679	3.6993	0.3138	0.2876	0.3041	0.1901	1.7424	6.1183	0.4261	7.5742	4.4527	15.7413	5.3932	3.6664	6.4378	4.9434
AC080013.2	0.2675	0.0783	0.3196	0.1269	0	0.7052	0.3453	0.1226	0.2495	0.1135	0.1502	0.3212	0.5469	0.4252	0.0775	0.0399	0.1611	0.4334	0.0589	0.0427	0.1117	2.2194	0.6813	0.5947	0	0.6369	0.0461	0.7294	0.0394	0.1838	0.1552	0.9755	0.3874	0.3155	0.8783	0.2624	0.6414	0.424	3.2766	2.0427	0.168	1.0021	0.256	0.2097	0.2351	0.3877	0.1719	1.4053	0.6493
AC073046.1	0.6607	1.3919	1.9808	0.9407	7.5501	3.8757	4.8101	2.1797	1.479	6.7635	3.2845	2.9036	2.7018	6.3674	2.3746	11.4395	4.2977	1.4329	3.1983	4.7738	3.9718	5.8135	1.252	4.8475	4.9637	7.4532	4.368	1.222	6.8242	2.2809	1.8402	2.8915	5.2879	4.0648	6.0137	6.7851	6.8655	12.7758	1.2369	1.1814	3.175	16.3677	6.3224	7.0318	4.2166	1.1491	6.8466	2.7076	5.8199
WNT5A-AS1	1.1132	0.4071	0.6382	0.1834	16.0197	0.4416	10.3376	0.7438	0.2884	0.6037	2.6053	5.7549	4.6362	42.19	1.0456	7.1014	1.8003	0.7708	18.9143	14.0065	0.4518	3.4009	1.7326	3.5311	0.4224	0.5585	1.1712	0.7332	7.2564	8.5505	0.4306	2.7134	0.7071	5.7519	1.5229	3.5732	7.4971	8.0048	9.7552	3.5996	0.8255	11.6824	2.4657	1.303	2.8812	0.7618	2.0865	1.3321	2.6093
AC062029.1	0.2816	0.7302	1.3763	0.6681	0.5659	1.0263	0.4956	0.8796	0.3581	0.9017	0.683	0.9221	0.6651	0.5139	0.779	0.9448	0.758	1.3879	0.4694	0.7859	0.3206	1.4571	3.351	2.2893	0.7673	0.9142	1.2009	0.6525	0.2354	0.5276	1.708	2.8151	1.3462	0.5574	0.9161	1.3394	0.52	1.1901	3.4018	0.9535	0.9446	2.7238	3.8476	2.7593	0.6975	0.5379	0.8019	3.6176	0.7102
MAPKAPK5-AS1	1.8783	1.8879	1.9902	1.7414	1.3233	3.3815	2.1553	2.5276	1.8835	2.3788	2.2341	3.3888	3.1973	3.3045	4.5729	3.0703	5.0084	4.8315	5.2633	1.1469	2.4005	2.6991	7.065	3.2354	4.7842	2.5516	5.2362	4.0875	2.4023	3.9548	6.0014	4.5411	3.728	1.9665	2.9045	4.7734	2.0767	4.559	6.1699	4.0824	4.637	4.2792	3.4837	2.6354	5.044	3.0195	3.913	2.8465	4.6972
GATA6-AS1	0.1202	7.9838	9.9821	3.9196	0	0.7119	0	12.4746	12.1734	1.4186	12.3506	0.6845	0.2657	0	0.3672	0.0182	0.2005	1.3301	0.025	0.0155	0.0203	0.0235	1.4346	0.1871	1.8784	2.0682	6.451	0.2426	0.0036	0.0418	0.017	0.0278	0.0149	0.0177	0.5696	0.0903	0.013	0.0257	0.2703	0.0771	1.4271	0.132	0.4701	0.0669	2.2144	0.113	0.4658	0.9728	1.2561
AC012640.2	0.2059	0.4017	0.6337	0.3461	0.2918	0.5655	0.3544	0.4914	0.4573	0.5243	0.3615	0.6593	0.4824	0.8757	0.5305	1.7401	0.7062	0.0856	0.881	0.2874	0.4477	0.9105	1.6782	1.9075	0.7683	0.2254	0.7681	0.9765	1.3507	0.6631	2.2502	4.5174	0.9286	0.6228	0.2592	2.488	0.5372	0.689	1.626	1.0228	0.5524	1.5592	1.1768	1.1267	0.6335	0.3482	0.3032	2.1457	0.4959
SNHG20	0.32	0.5091	0.5021	0.452	0.2678	1.2025	0.4393	0.5877	0.2708	0.4721	0.5172	0.3355	0.7855	0.6034	1.5263	0.2576	0.4079	1.3455	1.2854	0.239	1.5348	1.4434	1.1644	0.8137	0.7999	0.7966	0.7456	1.5116	0.2616	1.228	1.3175	0.5297	0.6892	0.5347	0.5371	0.3517	0.6463	0.7354	1.2181	0.6316	0.5405	1.1135	0.6988	0.6497	1.2905	0.6074	0.5346	1.6868	1.4152
GMDS-DT	0.2688	0.4535	0.6965	0.4324	0.0766	0.5099	0.0724	0.7507	0.4435	0.5179	0.5409	0.2466	0.3727	0.1554	0.6821	0.1531	0.1854	0.5337	0.0895	0.1238	0.1382	0.2775	1.5434	0.3259	0.2088	0.1409	0.1524	0.2738	0.0537	0.2044	0.378	0.1925	0.0806	0.1122	0.2254	0.2477	0.0602	0.2786	0.2405	0.1826	0.0997	0.2293	0.4257	0.4132	0.362	0.3648	0.1177	0.3818	0.1788
DNAH17-AS1	0.0027	0	0.0482	0	0.0023	0.2173	0.0521	0.0046	0.0108	0.0017	0.0057	0.08	0.0997	0.0743	0.0507	0.0933	0.0527	0.0101	0.151	0.0097	0.0169	0.15	0.0185	0.3264	0.0306	0.1525	0.0243	0.012	0.0342	0.1092	0.2319	0.2163	0.0431	0.1227	0.0199	0.099	0.0861	0.0512	0.8025	0.2406	0.0507	0.0274	0.066	0.0851	0.0728	0.0439	0.0357	0.28	0.0443
AC093827.4	1.5345	0.9852	1.6368	1.4539	0.5069	2.7285	0.7196	1.8336	1.3091	1.4711	1.3022	0.9345	1.3778	0.4063	1.5945	0.8849	0.2937	1.7888	0.3805	0.6295	0.818	0.6018	1.0066	1.8798	0.3854	1.0876	1.0738	1.3677	0.3492	1.2751	0.8455	0.7423	0.7405	0.606	0.5111	0.4934	0.2169	0.6007	0.5294	0.5706	1.1399	1.0735	0.581	0.568	0.9462	1.12	0.5808	0.9976	2.2268
AL136018.1	0.0109	0	0.0177	0.0581	0	0.0538	2.5288	0	0.0435	0.0554	0.0229	1.039	0.9319	14.3132	0.0473	0.0609	0.0328	0.1017	2.7181	0.3125	0	2.0634	0	0.6764	0.0372	0.0268	0.0422	0.1355	0.2162	2.9162	0.0947	0.0186	0.2738	0.5037	0.5468	0.0534	10.5048	1.3973	2.5281	0.1977	0.0256	4.047	0.0911	0	0.1435	0	0.4984	0.0343	0
AC106876.1	0.0254	0.9181	1.0948	0.5641	0	3.8855	0	1.3941	2.1538	1.372	1.8426	1.1645	0.4212	0	1.6168	0	2.5389	0.9007	0.0139	0	0	0.0183	0.8524	0	0.9236	0.3435	1.0804	0.0676	0	0	0	0	2.0148	0	0.7368	0.0415	0	0	0	0	1.105	0	1.4406	0.4473	1.1367	0.0551	0.5347	0.7393	0.5276
PCED1B-AS1	0.6127	0.5412	0.2961	0.3512	0.7991	1.6299	0.2715	0.9636	0.4566	0.1025	0.1148	0.3881	2.8698	0.3877	1.5652	1.2457	0.2815	1.0339	0.0914	0.3354	1.9387	2.5474	2.2138	0.5667	1.1851	0.1439	0.3554	2.0776	0.1919	1.6755	0.0678	1.7043	0.4453	0.3993	0.3887	0.3481	0.3372	0.6049	1.7462	2.6875	0.526	0.596	0.3043	0.7709	0.9072	14.4941	0.5224	1.4527	2.386
AC012360.1	0.0153	0.0336	0.0498	0.1633	0.026	0.2016	0.0296	0.1577	0.1528	0.0974	0	0.1928	0.0782	0.1919	0.0665	0.2908	1.0822	0.1715	0.0336	0.0915	0.0718	0.0885	0.4674	0.1391	0.3307	0.0377	0.237	0.0272	0.1181	0.1576	0.3194	0.3921	0.0699	0.1457	0.0301	0.4751	0.0764	0.2181	0.4771	0.0214	0.1261	0.256	0.2012	0.0674	0.121	0	0.129	0.2892	0.0795
LINC01952	0	0	0	0.0507	0	0.3284	0	0.0489	0.0569	0.1813	0	0.5641	0.0364	0	0.0825	0	0.1715	0.2662	0.2819	0	0.0446	0.0412	0.5656	0.4316	0.1945	0.0701	0.1103	0.3038	0.0314	0.0367	0.2478	0.4381	0.0651	0.0775	0.028	0.419	0.0284	0	0.0987	0.358	0.0335	0.1021	0.3746	0.0419	0.0375	0	0.0686	0.5834	0.0494
SCAT2	0.1823	0.3385	0.6626	0.3494	0.2623	1.086	0.5159	0.5783	0.3924	0.2143	0.5908	0.5809	0.896	0.8271	0.691	0.3921	0.9079	2.8578	0.5091	0.2349	1.2513	1.2988	2.1858	1.2329	1.3568	0.3109	0.8148	1.3217	0.325	0.3071	4.4671	2.9007	0.962	0.4199	0.2763	2.4078	0.6305	0.8446	3.5247	1.6456	2.0976	1.0898	0.7716	0.536	1.2019	1.1585	0.6252	1.7461	0.8997
ERICH6-AS1	0.1739	0.0835	0.0974	0.1386	0.0585	0.5491	0.0912	0.1276	0.0977	0.06	0.0839	0.1142	0.25	0.2045	0.2257	0.2451	0.0791	0.1219	0.1773	0.078	0.1021	0.629	0.3792	0.8511	0.0454	0.2543	0.1707	0.2963	0.066	0.3033	1.2547	0.774	0.2775	0.1627	0.1891	0.4827	0.2389	0.31	0.4175	0.1189	0.0875	0.9095	0.1105	0.2023	0.2316	0.1851	0.1637	0.2912	0.201
C9orf147	0.1938	6.0492	2.4492	2.0237	0.1392	0.4329	0.1668	7.6154	2.2469	0.4223	3.5656	0.3646	0.3578	0.2108	0.4369	0.1012	1.7835	0.2255	0.1895	0.2009	0.3978	0.3304	0.4476	0.5158	0.3971	0.1485	0.3949	0.2834	0.057	0.5826	0.6148	0.2209	0.1477	0.1055	0.2928	0.7255	0.1033	0.2458	0.1867	0.2407	0.1218	0.3038	0.1803	0.1013	0.3976	0.2622	0.218	0.5838	0.1718
AC005041.3	0.1429	0.1046	0.1811	0.1696	0.081	0.7066	0.1537	0.4366	0.4126	1.7794	0.2342	1.4874	1.4612	0.4783	1.1738	1.2967	0.0957	2.5536	0.1573	0.076	0.4724	1.402	0.7766	0.8908	1.6451	0.7823	0.5127	1.5533	0.1402	0.4296	0.8293	3.3122	0.9442	0.1729	2.4874	0.1299	0.238	0.2265	0.6607	0.355	1.1971	0.5127	3.1154	1.8677	1.047	0.1381	0.4975	3.7548	0.9088
AL359715.1	0.3156	0.4112	0.9107	0.4184	0.4221	0.9751	0.2578	0.6101	0.6078	0.5463	0.6475	0.604	0.7058	0.0351	0.8814	0.0607	0.203	0.8237	0.0362	0.7178	0.0823	0.3664	0.3718	0.5059	0.4772	0.1903	0.3333	0.1754	0.0073	0.3748	0.2518	0.2782	0.3289	0.2416	0.3012	0.207	0.1626	0.1225	0.2679	0.2916	0.1549	0.2241	0.2438	0.1692	0.6915	0.0679	0.0713	0.2902	0.1055
AC020765.2	0.1193	0	0.0389	0.0849	0	0.2359	0.0924	0.123	0.0477	0	0	0.2149	0.061	0.0898	0.0346	0.0267	0.1078	0.5353	0.3675	0.0571	0.1121	0.1036	0.4375	0.3617	0.516	0.0294	0.0924	0.2121	0.0263	0.2151	0.1246	0.6526	0.1637	0.1299	0.1175	0.3511	0.143	0	0.9926	0.1667	0.1405	0.2567	0.3995	0.0351	0.2831	0.4668	0.2012	0.3761	0.0827
SNHG12	0.9931	0.6097	0.6299	0.8643	1.2736	3.6626	2.4279	1.0628	0.5747	0.8121	1.6031	1.9496	2.7973	1.1066	2.605	3.405	4.1727	4.4314	1.3583	1.6012	3.1317	2.9896	2.2928	2.2048	3.1105	4.2489	2.8078	3.5619	2.5781	2.1662	1.901	3.1514	3.116	1.5094	3.1249	3.5796	1.1901	1.2599	2.7349	3.5338	3.301	0.6037	1.4594	1.2182	1.6757	3.3826	2.0583	2.7152	3.5191
AC145098.1	0.8788	0.1042	0.2709	0.4227	0.2019	0.587	0.5978	0.8161	0.5696	0.0907	0.4502	0.385	2.5189	0.298	1.1013	1.3813	0.3576	0.888	0.1829	0.3693	1.8961	1.6497	4.4277	0.9	0.6218	0.6727	0.9506	3.3787	0.2097	1.2543	0.3307	1.5833	0.8146	0.4849	0.4211	0.233	0.5458	0.4893	0.6175	1.7584	1.6503	1.1642	0.6818	3.9449	1.2526	3.5108	1.345	2.0962	2.9238
ST7-AS1	0.12	0.1676	0.1422	0.2331	0.0371	0.0629	0.0951	0.1313	0.1527	0.0208	0.0805	0.0983	0.2859	0.1164	0.1661	0.2624	0.2383	0.1632	0.2581	0.0196	0.1196	0.15	0.1668	0.6534	0.2112	0.0874	0.0986	0.097	0.0783	0.2671	0.133	0.7276	0.0561	0.0891	0.0322	1.9005	0.1363	0.1297	0.2365	0.221	0.1285	0.2805	0.1827	0.3208	0.1439	0.4982	0.0789	0.301	0.123
AL590062.1	0.4365	0.1008	0.287	0.3543	0.1302	0.2145	0.6079	0.0658	0.1531	0.3607	0.0807	0.2483	0.3229	0.4997	0.3107	0.4625	0.0461	0.1575	0.3707	0.1557	0.2158	1.086	3.0425	0.4991	0.2266	0.0189	0.2769	0.3677	0.2028	0.5918	4.1188	2.0159	0.858	0.0625	0.1584	0.1878	0.176	0.5947	2.4158	0.5028	0.451	1.3275	1.1174	1.0131	0.0101	0.0999	0.2953	0.7845	0.0797
AL354892.2	2.5321	2.245	2.0419	1.6386	1.4787	1.8121	1.5351	1.3623	1.3802	2.54	0.9697	2.4415	1.438	1.7652	3.3358	2.4887	3.1963	4.2558	2.8419	1.6215	2.5624	3.3312	4.4165	7.2112	3.5809	2.3622	4.4583	1.2735	1.7216	2.3391	15.0032	14.4281	3.2751	2.2279	1.4108	15.4746	1.201	1.4593	9.6648	1.3934	0.9941	8.0116	3.4569	1.767	2.0571	0.556	0.9245	5.5227	0.9313
AP000866.2	0.4995	0.5029	1.1298	0.753	1.6688	1.036	0.5006	0.8179	0.9396	0.9053	0.9779	0.8891	0.3755	0.2286	0.8005	0.1183	0.0531	0.6702	0.084	1.7433	0.1748	0.2211	0.5927	0.2405	1.0033	0.5789	1.085	0.4912	0.0843	0.2271	0.5217	0.5826	1.4176	0.4479	0.8683	0.0865	0.0822	0.1397	0.1222	0.1724	0.4914	0.3583	0.5623	1.0452	0.5036	0.4343	0.3611	0.4909	0.8763
AC005180.1	1.317	0.0385	0.6008	10.5312	0.6867	0.3761	1.6319	0.5732	0.1053	0	0.4808	0.1581	0.2917	0.0881	0.7888	0.216	0	0	0.0966	0.2521	0.2474	0.1779	0.3757	1.5704	0.02	0	0.068	0.1249	0.0194	1.2666	0.1223	0.7504	0.0402	0.0717	0.0865	0	0.0351	0	0.0304	0.2208	0.0414	0.2099	0.042	0.2065	0.0463	0.7253	0.1058	0.2214	0.1218
CERNA2	0	0	0.2061	0	1.5245	0.2809	26.7616	0.0284	0.022	0	0.0348	4.7451	0.1827	16.8609	0.0159	11.6389	0.0414	3.342	38.9016	2.3159	4.9852	28.6944	0	2.1427	0.0313	0.0406	0.0071	0.0489	18.0802	3.0253	0	0.3855	0.0063	5.0906	0.1625	0.063	13.2162	30.4845	2.0307	4.3488	0.0065	43.6441	0.3355	0	0.0435	0.0598	0.3247	0.2861	0.2575
C5orf66	0.2108	0.0544	0.1288	0.1683	0.9304	0.2988	0.5732	0.1758	0.1146	0.15	0.1763	0.6058	0.4615	0.4629	0.2111	0.1872	0.182	0.2579	0.2865	1.2218	0.3033	0.8232	0.4334	0.3924	0.3846	0.2424	0.1481	0.3501	0.1864	0.8705	0.1673	0.1325	0.2499	0.4979	0.2489	0.1825	0.2354	0.2506	0.2579	0.4049	0.2026	0.341	0.2225	0.3532	0.2739	0.1045	0.0952	0.2321	0.2876
AC215522.2	0.1192	0.0145	0.1295	0.0943	0.169	0.2292	0.4361	0.1707	0.0132	0.0084	0.0279	0.2744	0.2878	1.6209	0.2208	0.1704	0.1995	0.1486	0.5466	0.3328	0.7881	1.946	0.2227	0.241	0.2111	0.2366	0.0428	0.0825	0.1462	1.0837	0.1499	0.0226	0.0682	0.1172	0.5677	0.195	2.4753	1.8163	1.3779	0.3701	0.1482	1.1959	0.7686	1.5677	0.0437	0.0432	0.1437	0.3028	0.1953
AC087742.1	0.1114	0.0306	0	0.0496	0	0.1377	0.027	0.1436	0	0.0709	0.0587	0.0753	0.1602	0.1748	0.222	0.0312	0	0.0521	0.1379	0.0333	0.109	0.1814	0.5108	0.4434	0	0.0858	0.1079	0.5202	0.0154	0.0359	0.9213	0.1429	0.1115	0.019	0.1372	0.2278	0.0696	0.0221	0.2897	0.1362	0.0164	0.3664	0.0666	0.1228	0.0551	0.2725	0.0503	0.2634	0.1208
AL024508.1	0.0218	0.7046	0.7093	0.4068	0.2128	3.6765	1.2433	0.4021	0.3698	1.1432	0.5502	5.2537	0.758	0.8809	1.7271	0.4504	3.3186	12.4435	1.0896	0.1562	0.0682	0.4253	11.0189	1.1797	1.6849	4.4567	2.3399	1.0355	0.6666	0.3926	3.0692	1.1629	3.5279	0.4518	1.9995	1.7798	0.087	0.207	2.547	0.9123	3.2497	0.2342	2.3694	2.1199	1.3705	0.2603	2.8918	3.5596	0.8493
LINC01002	0.1881	0.1168	0.1793	0.2001	0.6398	0.3626	0.2406	0.3294	0.0662	0.3164	0.1869	0.8439	0.1935	0.8612	0.2246	0.3997	0.4169	0.1283	0.4205	0.8139	1.0725	1.1815	0.4665	0.7946	0.4323	0.4648	0.1635	0.141	0.1959	1.2376	0.3398	0.0809	0.1921	0.517	0.3182	0.6346	1.1373	0.9095	1.3332	0.7785	0.262	1.9664	0.3142	0.4696	0.2496	0.2109	0.1882	0.966	0.6073
CCDC28A-AS1	0.0723	0.0605	0.1347	0.0919	0.0586	0.5164	0.0533	0.1124	0.0482	0.2806	0.1016	0.2233	0.2024	0.1729	0.3144	0.1618	0.363	0.3863	0.3031	0.1112	0.1132	0.4336	0.1316	0.3863	0.2234	0.1739	0.2045	0.1531	0.095	0.173	0.8392	0.4121	0.3426	0.2531	0.1493	0.5744	0.0619	0.2347	1.0267	0.1203	0.292	0.21	0.2677	0.0456	0.4041	0.0599	0.0747	0.7002	0.1135
AL031846.2	0.438	0.2465	0.4346	0.3298	0.105	0.4858	0.0544	0.4728	0.0842	0.3182	0.2188	0.1011	0.3983	0.0775	0.2767	0.0879	0.1902	0.1732	0.034	0.1243	0.0923	0.1382	0.4162	0.2809	0.179	0.0864	0.1124	0.1897	0.0062	0.2857	0.1222	0.0864	0.1316	0.0994	0.2296	0.1056	0.0673	0.0534	0.0584	0.1177	0.0794	0.2048	0.0907	0.1321	0.6553	0.4822	0.0406	0.2478	0.1753
IDH1-AS1	0.0787	0.0691	0.3077	0.084	0.1606	0.1296	0.0609	0.4056	0.4089	0.581	0.2652	0.7369	0.3016	0.3159	0.2508	0.4224	0.2843	0.8826	0.3809	0.1318	0.739	0.2733	0.6012	0.4771	0.3045	0.1163	0.2438	0.8675	0.2084	0.4054	0.7122	0.5111	0.4138	0.0643	0.093	0.2573	0.1415	0.5487	0.1091	0.3078	0.3521	0.3198	0.9976	1.226	0.3112	0.2395	0.2655	1.4882	0.0819
LINC01126	0.238	0.1374	0.4489	0.1672	0.1597	0.2476	0.1212	0.2259	0.0375	0.3349	0.0791	0.282	0.4081	0.2986	0.4628	0.4973	0.1509	0.1639	0.1447	0.0974	0.8234	0.5347	0.5359	1.2435	0.3778	0.509	0.3153	0.3563	0.0345	0.1049	1.5369	0.6851	0.7159	0.2386	0.2837	0.7373	0.3253	0.1985	0.2931	0.2099	0.0516	0.4866	0.352	0.6075	0.9908	0.8168	0.1056	0.8192	0.4886
CACNA1C-AS2	0.1523	0.1486	0.4412	0.2108	0.1727	0.4183	0.0328	0.4071	0.1353	0.1939	0.107	0.1219	0.2595	0.0637	0.417	0.0189	0	0.0316	0.0186	0.0405	0	0.1959	0.5173	0.7184	0.1927	0	0	0.3612	0	0.0872	0.1178	0.0579	0.0387	0.0691	0.05	0.1661	0.1353	0.0536	0.176	0.1182	0.3389	0.5059	0.0202	0.0249	0.0669	0.3311	0.102	0.8803	0.1467
UGDH-AS1	0.7434	0.8765	0.7894	1.0202	0.1761	0.9263	0.3509	1.0803	0.4805	1.4927	0.6154	0.1932	0.6664	0.4548	0.6807	0.3888	0.1504	0.325	0.3743	0.2876	0.4747	0.9099	0.6386	1.5921	0.3662	0.3461	0.4059	0.4604	0.2816	0.4669	0.6438	0.5437	0.3383	0.448	0.5938	1.1067	0.4471	0.2403	0.1731	0.4701	0.4312	0.4731	0.4114	0.2392	0.5364	0.4502	0.459	0.3905	0.2373
LINC01970	0.0285	0.0875	0.0928	0.0304	0.0581	0.4129	0.0662	0.0978	0.0341	0.0218	0.048	0.1231	0.1455	0.0715	0.1816	0.1019	0.0171	0.0532	0.0564	0.0749	0.0267	0.1154	0.4177	0.1209	0.2139	0.0351	0.0368	0.0709	0.0566	0.1247	0.7137	0.1071	0.0586	0.031	0.0729	0.1397	0.0683	0.1173	0.1875	0.0636	0.0469	0.0749	0.1975	0.1005	0.2102	0.1238	0.0206	0.1795	0.1086
AC005400.1	0.2877	1.1835	0.5663	0.4479	0.0408	0.6122	0.0232	0.6178	0.5749	0.5493	0.8079	0.1727	0.2757	0.7219	0.9032	0.2681	0.1083	0.2465	0.4087	0.043	0.8255	0.6417	0.5311	0.2362	0.2319	0.3837	0.2631	0.2558	0.0794	1.5747	0.1669	0.2459	0.4248	0.1305	0.4368	0.2548	0.5748	0.209	0.0623	0.1842	0.1976	0.2579	0.3727	0.37	0.1738	0.0261	0.3177	0.6801	0.3949
AC007849.1	1.3864	4.4972	4.223	2.0739	0.1708	8.9055	0.4279	5.5926	3.2527	5.6278	7.1524	2.7503	2.9269	0.3025	10.7441	0	0	1.5026	0.3537	1.4901	0.0944	1.2212	1.5659	0.1218	1.944	2.5733	2.1533	3.3229	0	0.6212	0.1399	0.103	4.4795	0.6016	4.0572	1.2485	0.7829	0.1274	2.3335	1.7682	5.7031	1.8737	0.1923	0.0295	1.4836	1.1356	0.46	2.1851	4.4593
AL034550.3	0.0488	0.0459	0.1476	0.124	0.0119	0.6086	0	0.1078	0.0279	0.0976	0.0294	0.1757	1.0152	0.1137	0.1616	0.1715	0.1574	0.3779	0.1993	0.0417	0.0545	0.2017	0.4792	1.1409	0.1111	0.2489	0.144	0.0744	0.0077	0.1077	1.0432	0.9412	0.0717	0	0.1648	0.4558	0.0418	0.1325	0.1812	0.0584	0.0575	0.1416	0.2501	0.3278	0.2941	0.1515	0.0504	0.3515	0.2296
AL163051.1	0.1227	0.1646	0.2555	0.1456	0.0696	1.2243	0.1584	0.2811	0.2997	0.7725	0.2297	0.3806	0.5401	0.3251	0.4445	0.7091	0.2463	1.0961	0.5325	0.2528	0.2348	0.3551	0.8021	0.3513	0.7992	0.4281	0.6338	0.4243	0.331	0.3425	0.6645	0.5827	0.3741	0.1948	0.2082	0.602	0.3269	0.2485	0.9335	0.3714	0.4817	0.2934	1.2802	0.501	0.7281	0.1927	0.3203	1.053	0.3191
LINC02561	0.1192	0	0.0243	0.0795	0.0507	0.1718	0	0.0512	0	0.019	0.0627	0.1073	0.1142	5.4389	0.0863	0.1833	0.7849	0.1671	3.7361	0.1069	0.0233	2.2202	0.2276	0.1129	0.2543	0.055	0	0.1589	0.1479	4.5856	0.0259	0	0.1703	0.1825	0.088	0.8768	12.2775	5.0284	8.2362	0.1665	0.1228	3.526	0.196	0.5474	0.2357	0	0.2692	0.0235	0
AC087741.1	0.2837	0.2031	0.5508	0.2793	0.243	0.567	0.2182	0.8679	0.2051	0.1179	0.5044	0.6451	1.0595	0.6944	1.1286	0.6955	0.0212	1.0384	0.1749	0.3659	0.2489	0.629	1.3315	0.4118	1.2736	0.9293	0.6106	1.1129	0.1643	1.0291	0.655	0.7637	0.5384	0.2985	1.4371	0.283	0.4584	0.775	2.0092	0.6887	0.8201	0.9912	0.4694	1.4228	1.2232	0.8662	0.2037	1.5668	1.1584
AC064807.1	0.3876	0.8412	0.9281	0.5221	0.9068	1.3338	1.2481	0.6513	0.6335	2.9938	0.7263	1.377	1.1795	1.1313	1.9614	2.0958	1.6413	1.7777	0.9495	0.8838	3.5569	2.5816	1.2959	3.032	2.7326	0.7859	0.9125	0.7883	0.4821	1.3931	1.8788	1.3655	1.2389	1.0493	1.8859	2.4023	1.1533	0.5091	1.3327	3.2459	1.1981	1.2341	1.2987	0.8374	1.1408	1.108	0.9909	1.4784	0.2859
AC004990.1	0.0135	0.0098	0	0	0.3432	1.0347	3.0482	0.0308	0	0.0514	0.0472	0.1777	1.3183	6.5401	0.0195	0.0401	0.0203	0.847	2.8373	0.3058	1.1866	1.3826	0.0137	0.0612	0.0204	0.5303	0.029	0.2233	0.0049	4.0964	0.0156	0	0.482	0.0427	0.6009	0.022	0.6677	1.1445	4.0351	0.282	0.0845	2.8851	0.0483	0.1319	0.2839	0	0.2648	0.4242	1.1199
KMT2E-AS1	1.3025	1.7824	1.9623	1.62	3.5721	2.4921	2.0879	1.8288	1.0916	0.8202	1.2095	1.8917	4.2055	3.6903	4.2213	7.5184	2.446	6.9385	3.2971	2.7306	3.0254	2.7157	5.8638	3.2904	3.4113	1.6729	4.4483	2.9636	3.9715	3.6981	1.5601	9.5281	4.3071	1.3343	1.4071	5.9999	2.0568	3.0409	8.909	6.5146	0.5278	2.6287	8.2079	2.388	4.9857	5.9976	1.0293	2.6708	4.7109
AC138956.2	2.0693	1.585	7.0292	2.2582	1.4938	2.3481	1.1339	3.4883	2.1069	0.8699	3.2073	1.4415	4.116	0.7594	1.6125	1.2227	0.4409	1.8614	0.2148	1.0975	2.3225	1.4125	1.2827	3.9357	3.9997	0.625	1.0587	3.7839	0.4739	1.4585	1.699	1.8688	1.4731	0.9565	1.4999	0.8619	1.0142	0.9282	1.1505	0.9272	1.3795	2.7307	0.5837	1.5496	4.3758	1.6126	0.2823	2.923	1.4555
AL391845.2	0.03	0	0	0.0089	0.017	0.247	0.0484	0.0086	0.02	0.0318	0	2.6096	0.1149	0.0125	0.2751	0.1285	0.0527	1.0836	0.0055	0.0179	0.0547	0.0217	0.6566	0.0151	0.0682	0.1969	0.2774	0.3376	0.0221	0.0193	0.1218	0.0342	0.2056	0.0884	0.8416	0.0163	0.025	0.0158	0.0606	0.0349	19.566	0.0239	0.4542	0.4847	0.0329	0.1955	2.2876	0.315	0.3639
CYTOR	0.134	0.0524	0.0532	0.1244	0.0901	0.1872	0.0823	0.1481	0.0477	0.1216	0.0638	0.7355	0.6893	0.2529	0.5369	0.6776	0.5131	0.391	0.6614	0.5477	0.3402	0.2909	0.4941	0.2499	0.5199	0.2023	0.3242	0.98	0.3613	0.5553	0.507	1.7846	0.2378	0.494	0.3552	0.3334	0.695	0.4201	0.6049	0.5754	0.4165	0.3643	0.5993	0.9231	0.2827	1.2563	0.3819	0.527	2.1889
LINC00853	0.078	0.0342	0.0508	0	0.0795	1.0277	0.3623	0.2411	0	2.6604	0.0328	0.3932	0.1993	0.1761	1.0395	0.8371	0.3287	0.4082	0.0343	0.3544	0.1709	0.519	1.1438	0.26	0.7277	0.3265	0.604	0.9983	0.2237	0.241	2.9857	1.5194	0.4992	0.2335	0.7373	0.204	0.4518	0.1483	0.5676	0.5228	0.4775	0.261	1.604	2.5443	0.4935	0.3729	0.5637	0.4178	0.8382
HOXB-AS4	0	0	0.1255	0	0.0524	4.6457	0.0597	0	0.0308	1.4712	0	2.0534	2.1657	0	0.3349	0.6031	0	0.3169	0	0.0184	4.7755	1.0479	3.6728	1.4947	4.7701	4.5915	0.1989	3.1508	0.017	0.0198	0.0805	3.4502	1.7615	0.1887	0.2125	0.9322	0.0308	0.1954	0.5074	0.8609	1.8872	0.0368	0.0184	1.54	0.4876	0	1.5965	3.1083	0.9884
AL356417.2	0.0752	0	0.0204	0	0.0213	0	0.0243	0	0	0	0	0.0452	0.3205	0.0157	0.0909	0.0561	0.0566	0	0.1242	0.03	0.0393	0.0544	0.115	0.1901	0.0285	0	0	0.2007	0.0277	0.5976	0.0437	0.5788	0	0.1195	0.0124	0.205	0.451	0.3577	0.2174	0.2978	0.0295	0.03	0	0.1843	0.0331	1.1721	0.0453	0.2174	0
LINC01572	0.0254	0.0216	0.0615	0.0307	0.0837	0.3597	0.0191	0.0494	0.0197	0.1944	0.0622	0.1197	0.1531	0.1195	0.1879	0.2478	0.0729	0.1442	0.1291	0.0569	0.3957	0.4965	0.1856	0.2401	0.3606	0.1304	0.1537	0.2525	0.0996	0.1765	0.3386	0.2876	0.0582	0.0559	0.0849	0.2214	0.1558	0.1613	0.0797	0.2362	0.0918	0.2218	0.0854	0.1122	0.158	0.0517	0.1009	0.3376	0.111
SHROOM3-AS1	0.0593	0.1301	0.1159	0.1519	0.0323	0.2696	0.0367	0.167	0.1043	0.1842	0.3346	0.0555	0.3394	0.0089	0.0893	0.0159	0.0428	0.3236	0.0183	0.0596	0.0928	0.0343	0.1449	0.0719	0.1565	0.3621	0.2449	0.3036	0.0026	0.0275	0.0371	0.0892	0.1084	0.042	0.2149	0.0969	0.019	0.0301	0.0493	0.0762	0.1005	0.0369	0.0652	0.0558	0.2251	0.1598	0.0943	0.0897	0.1439
LINC00885	0	0	0.6357	0.0078	1.0661	0.6718	0.5942	0.0527	0.0263	0	0.0277	0.2132	0.4482	6.8988	0.0127	0.4119	0.0924	0.0656	4.1287	1.2167	0.2677	2.1191	0.0201	6.8585	0.0499	0.0648	0	0.0156	0.0339	3.6257	0.5495	0.4572	0.0451	4.4754	0.013	12.969	1.5156	7.2752	1.8923	0.7288	0.0103	9.0471	0.1101	0.6831	0.0289	0.1239	0.0106	0.0967	0.0228
AL139289.1	0.3275	1.095	1.0163	0.5828	0.6364	1.4902	0.3623	0.911	0.8415	1.0324	0.4598	0.7583	0.8767	0.5674	1.1525	3.1393	2.5122	1.7201	1.3038	0.6529	0.9276	0.8801	2.5497	1.1819	1.491	1.4978	0.8054	0.305	1.0152	0.5825	7.8443	5.3846	1.0697	0.5943	0.3072	0.5355	0.3895	0.346	1.2704	1.808	0.404	2.1999	1.3056	1.1002	1.6654	0.5763	0.3382	1.4009	0.8111
AL031587.3	0.1393	1.2504	1.96	1.1042	0.323	0.8137	0.2697	0.9573	2.379	0.0161	1.2803	0.2737	0.1942	0.6515	0.1651	0.0991	0.3432	0.1184	0.4876	0.4696	0.6938	0.4948	0.0967	0.5566	0.0721	0	0.0163	0.2477	0.4611	0.2773	0.0882	0.1732	0.0579	0.6549	0.0499	0.2899	0.6579	0.1204	0.2414	0.3361	0.0149	0.439	0.0606	0	0.0334	0.0826	0.0305	0.2994	0.1098
AC021205.3	0.1954	0.135	0.389	0.2575	0.123	0.2683	0.056	0.2114	0.0795	0.3086	0.1372	0.0391	0.1849	0.0953	0.2202	0.0162	0.0272	0.0879	0.0637	0.0563	0.0623	0.288	0.0885	0.7184	0.1194	0.0178	0.028	0.3603	0.0319	0.0746	0.1197	0.0557	0.0414	0.1083	0.1996	0.2899	0.094	0.0344	0.0314	0.0859	0.0341	0.3633	0.0216	0.0266	0.1002	0.118	0.1526	0.114	0.0502
ATP2C2-AS1	0.0481	0.0981	0.1512	0.0918	0.0877	0.4362	0.4859	0.1063	0.1237	0.3414	0.1086	0.6564	0.4481	0.1985	0.3438	0.3845	0.2174	0.5271	0.0303	0.3126	0.7696	0.4627	0.7881	0.1459	0.6066	0.2032	0.1376	0.428	0.4325	0.1993	0.3651	0.1234	0.0825	0.1638	0.5588	0.0281	0.1546	0.0218	0.1549	0.3362	0.1822	0.0945	0.1892	0.4296	1.845	0.0075	0.1657	0.298	0.1788
AC073508.3	0.0944	0.0956	0.1183	0.0776	0.0124	0.0957	0.0141	0.0998	0.0436	0.074	0.1989	0.1701	0.1207	0.2096	0.1579	0.1706	0.0875	0.163	0.1918	0.0434	0.1365	0.3259	0.1998	0.3193	0.1571	0.0179	0.4314	0.2325	0.0481	0.0468	0.4678	0.2483	0.0664	0.1384	0.1288	0.0475	0.2468	0.1266	0.3148	0.2232	0.0342	0.2432	0.0434	0.4591	0.0575	0.1263	0.6127	0.5495	0.0252
AC012313.3	0.1018	0.1144	0.2063	0.1812	0.076	0.1596	0.0913	0.1621	0.0645	0.0601	0.0785	0.2013	0.3141	0.0872	0.4642	0.3333	0.1047	0.2507	0.2841	0.1782	0.653	0.2839	2.0262	0.5345	0.0537	0.1865	0.0417	0.3842	0.0466	0.2047	0.7607	1.7191	0.0454	0.3582	0.0391	0.2111	0.0819	0.1574	0.3572	0.7354	0.2018	1.2766	0.0208	0.5767	0.1015	0.637	0.0479	1.1937	0.2712
RBM5-AS1	0.2454	0.2937	0.412	0.3573	0.1391	0.4656	0.2016	0.5878	0.2378	0.303	0.3759	0.067	0.3516	0.1306	0.3449	0.1913	0.0672	0.4032	0.0245	0.1957	0.5588	0.1184	0.5455	0.1804	0.5164	0.2473	0.2209	0.3835	0.0656	0.2395	0.1424	0.2034	0.2126	0.1215	0.2124	0.2067	0.1337	0.1061	0.0902	0.3013	0.1752	0.1689	0.0978	0.2296	0.5393	0.5173	0.0806	0.3634	0.3739
AC138904.1	0.0083	0	0.1421	0	0.0283	0.1643	0.0724	0.0143	0	0.0053	0.0263	0.5088	0.1009	0.0052	0.0783	0.0279	0.4692	0.0078	0.5759	0.1242	0.2016	0.0661	0.7682	1.9019	0.2081	0.1842	0.0161	0.0887	0	0.3639	1.5909	0.4829	0.3182	0.3053	0.0205	1.1345	0.054	0.0263	0.0576	0.029	0.1321	0.4023	0.3031	0.2199	0.0767	0.0181	0.1352	0.347	0.0216
AC091588.3	0.1473	1.0575	1.1777	0.7147	0.0228	1.2572	0.0259	2.392	0.8829	1.8918	2.5941	0.4099	1.3855	0	1.0863	0	0.3023	0.0751	0.0442	0	0.021	0.1162	0.4705	0.142	1.6608	3.2475	2.6445	0.3571	0.0148	0.0345	0.0466	0	0.0306	0.0182	1.2658	0.2189	0.0134	0.0849	0.0696	0.0374	1.1351	0.128	0.4963	0.5903	0.9708	0.6111	0.7742	0.6118	0.4642
PELATON	0.5286	0.0275	0.0704	0.067	0.0949	0.4252	0.0243	0.1773	0.0362	0.1101	0.0382	0.3467	0.7361	0.2153	0.1738	0.2668	1.0521	0.4928	0.2961	0.1718	0.3734	0.2886	0.2174	0.5222	0.2508	0.1082	0.2665	1.2724	0.3386	1.2433	0.0413	0.5222	0.5199	0.3626	0.6265	0.1642	0.2035	0.5283	0.6141	2.1647	0.3335	1.3474	0.6056	1.4024	0.3715	0.7338	0.3966	0.2	0.5393
HMGN3-AS1	0.5528	0.1612	0.3876	0.274	0.5057	1.3317	0.4539	0.3006	0.2657	1.568	0.5527	1.443	0.6662	2.0108	0.725	0.3796	0.4162	0.4317	0.5581	0.4018	1.3254	0.957	0.8822	1.6335	0.3823	0.7497	0.7409	0.5662	0.5559	0.6219	2.4726	1.1663	0.668	0.5619	0.4997	0.3776	1.1536	0.8262	2.4987	0.694	0.8777	0.6316	0.6528	0.2469	0.6551	0.5552	0.3752	0.965	0.7159
RBM26-AS1	0.7144	0.5259	1.0795	0.3831	0.2336	0.3622	0.4049	0.6452	0.8634	0.5384	0.8167	0.4344	0.2282	0.2567	0.2986	0.1434	0.2184	0.2569	0.6886	0.199	0.5281	0.3645	0.3196	1.4648	0.1529	0.2162	0.3548	0.3258	0.0691	0.4129	1.0071	0.0783	0.1693	0.3906	0.3248	0.1623	0.3218	0.0919	0.2117	0.5886	0.356	0.8085	0.0968	0.0426	0.3502	0.3684	0.2575	0.5221	0.1668
AL512625.2	0.0797	0.0972	0.1443	0.0315	0.3313	0.0292	0.7201	0.1217	0	0.0113	0.0187	0.2233	0.1132	1.6445	0.0898	0.5348	0.0667	0.0166	0.4579	0.2542	0.8594	0.6535	0.8254	0.9128	0.0101	0.1963	0.0114	0.0787	0.1466	2.0075	2.7128	1.3775	0.1316	0.0723	0.0262	0.5792	1.7164	2.2034	0.1995	0.2103	0.0209	1.1963	0.2012	0.0521	0.0234	0.4043	0.032	0.0558	0
AC016590.2	0.7971	1.146	0.9852	1.174	0.4674	1.5398	0.2661	2.2669	0.824	1.3998	1.9685	0.3465	1.44	0.9657	0.5975	0.3074	0.9519	0.7708	0.2419	0.5918	1.592	1.3126	2.9822	1.6249	1.0325	1.6586	0.2839	1.0753	0.1516	1.6287	0.6698	0.3289	0.5342	0.4863	1.4891	0.809	0.6042	0.6535	0.3335	0.4224	0.4856	1.2488	0.1973	0.6869	1.5222	0.5378	0.5299	1.9495	0.3336
LINC01564	0	0	0.0373	0	0.1558	0.5913	1.8478	0.0918	0	0.0194	0.0482	0.2475	0.0878	4.3496	0.0221	0.1964	0.5518	1.3704	6.0645	0.1918	0	1.569	0.9451	0.0694	0.0782	0.865	0.0099	0.0543	1.407	3.5111	0	0.0392	0.1571	0.052	0.1279	0.0749	1.396	3.7755	3.8645	0.2346	0	4.8015	0.2009	0.1683	0.0805	0.0664	0.046	0.0361	0.2648
NCOA7-AS1	0	2.3476	2.3464	0.7689	0.07	0.4746	0	2.8633	2.426	0.1048	1.9068	0	0.0526	0.0516	0.0596	0.069	1.0222	0.1539	0	0	0.2254	0.2084	0.0629	0.1247	0.1639	0.2027	0.0266	0.2195	0.0227	0	0	0	0.0941	0.028	0.1216	0.2691	0.0206	0	0	0.1724	0	0.0738	0.0738	0.0302	0.0543	0.1789	0.0496	0.1621	0.107
AC008429.1	0.1409	0.0488	0.1269	0.0792	0.0441	0.5009	0.079	0.0637	0.0371	0.0802	0.0781	0.1402	0.1374	0.2512	0.1236	0.1949	0.0279	0.1594	0.0693	0.1375	0.1335	0.1717	0.17	0.0899	0.0971	0.105	0.0957	0.1912	0.0736	0.1576	0.1936	0.2408	0.1017	0.0555	0.2045	0.1698	0.0407	0.1058	0.2121	0.088	0.0917	0.3103	0.0532	0.1417	0.1369	0.129	0.067	0.4617	0.0836
ITGB2-AS1	0.0592	0.1484	0.1791	0.0376	0.1941	0.3553	0.0737	0.3124	0.0676	0.0592	0.0267	0.0533	0.8644	0.122	0.5575	0.5532	0.1846	0.0869	0.0326	0.1517	0.589	0.5017	0.3295	1.4676	0.1444	0.0417	0.0546	0.8044	0.0513	0.452	0.0368	0.3252	0.0532	0.3625	0.0208	0.6429	0.1352	0.3752	0.4544	0.6024	0.1145	0.3589	4.1668	0.8079	0.1895	2.8491	0.2292	0.3065	0.5938
AC008556.1	0.1061	0.2107	0.7409	0.1978	3.9006	0.0999	5.8501	0.5122	0.3534	0.0257	0.3619	4.3317	1.8982	3.2398	0.2563	5.3516	1.6509	0.2362	5.364	4.2731	1.4	4.1897	0.1235	5.951	0.1093	0.112	0.3719	0.1078	1.9068	10.7258	3.8785	3.7399	0.3177	6.3199	0.2538	0.033	5.1087	6.4064	2.1895	3.0773	0.2202	8.1611	2.0971	3.1862	0.2198	0.2307	0.2253	2.7952	0.622
AL049539.1	0.1123	0	0.1829	0.1599	0.0382	1.443	0.4348	0.2315	0	0.2573	0.0473	0.2831	0.1148	0.3381	0.358	0.2009	0.1352	1.3855	0.0988	0.3761	0.3515	0.7149	1.1667	1.6339	0.8946	0.1936	0.232	0.7987	0.0991	0.2314	0.3518	0.9981	1.0013	0.1528	0.5088	0.9547	0.1571	0.2847	2.5691	1.1607	0.238	1.1276	1.2624	0.2311	1.214	0.3905	0.0271	1.4157	0.7009
AC139887.4	1.2759	1.1325	2.0087	1.4287	0.5607	1.8661	0.4719	2.4878	0.8596	1.7522	1.6608	1.4459	1.7036	0.6836	1.9113	0.4329	0.1943	1.2061	0.2366	0.4116	2.4012	1.4937	3.1545	4.4548	0.6527	0.2295	0.4813	1.4786	0.2056	0.7017	1.7467	0.196	0.5081	0.9171	1.9063	0.9611	0.2721	0.1136	0.6212	0.9012	1.5871	0.5999	0.3429	2.8659	1.2664	1.0907	0.4146	1.0168	0.9943
AP003119.2	0.4368	0.3195	0.3795	0.2073	1.1883	0.4798	1.1275	0.5003	0.1164	0.3336	0	0.5244	0.6697	2.7037	0.1266	1.6283	0.3946	0.3266	5.6057	0.7663	0.7749	1.0534	0.2225	1.2358	0.7291	0.2151	0.3384	0.4142	0.3534	4.2757	1.0136	0.8959	0.1332	0.5944	0.1147	0.3333	0.7273	1.8921	1.5646	1.3016	0.2058	1.9146	1.4975	1.1984	0.7294	0.1899	0.1403	0.3671	0.101
AL023803.3	0.0197	0	0	0.0703	0.0672	0.1301	0	0	0	0	0.0416	0.0356	0.0757	0.0991	0.0858	0.1104	0	0.5538	0.1738	0.0472	0.0309	0.0286	0.2112	0.1197	0.1573	0.0973	0.051	0.0351	0.1089	0.1272	0.1719	0.1688	0.2258	0.0269	0.1167	0.1937	0.0197	0.1878	0.1027	0.0552	0.1628	0.118	0.2362	0.0581	0.1562	0.0429	0.0714	0.0622	0.0342
AC073896.4	0.0767	0.1123	0.0417	0.0455	0.0435	0.1264	0	0.1318	0.1022	0	0.1616	0	0.098	0.2568	0.2594	0.2002	0.2311	0.0478	0	0	0.1602	0.1481	0.6253	0.3489	0.1165	0.1575	0.3633	0.1819	0.0847	0.1977	1.024	0.3935	0.2924	0.0348	0.126	0.1255	0.1789	0.2432	0	0.1072	0.1506	0.1223	0.0612	0.2632	0.3372	0.0556	0.0308	0.2016	0.1774
AC010201.2	0.5102	0.1664	0.6291	0.6135	0.0586	0.5453	0.2269	0.6515	0.3858	0.3687	0.3921	0.0248	0.141	0.2076	0.3097	0.0386	0.1661	0.464	0.182	0.1155	0.3346	0.2694	1.0746	1.4004	0.2904	0.2802	0.2582	0.1839	0.0837	0.1865	0.468	0.2357	0.268	0.1314	0.3939	0.372	0.0964	0.1093	0.6932	0.2311	0.1543	0.5523	0.0907	0.3547	0.8636	0.1948	0.1578	0.4021	0.3347
WDFY3-AS2	0.7678	0.4399	0.6838	0.4235	0.1349	0.1851	0.2709	0.4789	0.5108	0.352	0.232	0.1984	0.2942	0.2046	0.1261	0.085	0.0348	0.1112	0.1866	0.1423	0.1362	0.314	0.4276	0.9167	0.089	0.2428	0.1522	0.1665	0.0559	0.1972	0.5656	0.2279	0.1096	0.093	0.2181	0.2035	0.1794	0.1589	0.1413	0.2293	0.083	0.299	0.0751	0.0842	0.0784	0.2586	0.3252	0.2396	0.1127
AC130650.2	0.1802	0.2353	0.3564	0.2214	0.0584	0.2191	0.1246	0.5454	0.3343	0.2348	0.3343	0.1854	0.7454	0.1184	0.2176	0.2974	0.0904	1.0666	0.4813	0.1437	0.517	0.4469	0.721	0.3641	0.9911	0.3433	0.2215	0.8009	0.0994	0.3591	3.1732	0.7846	0.2746	0.1635	0.3465	0.6804	0.2314	0.1224	0.9963	0.2816	0.8083	0.3231	0.1437	0.1576	0.4581	0.1119	0.2843	0.4462	0.5355
AC017083.1	0.0948	0.1155	0.2402	0.0562	0.0179	0.3296	0.0408	0.1266	0.021	0.1475	0.1552	0.3413	0.3363	0.1453	0.2899	0.3415	0.0951	0.4134	0.3012	0.0252	0.1978	0.32	0.4022	0.782	0.2037	0.1037	0.1359	0.337	0.0349	0.1899	0.843	0.5039	0.1565	0.0716	0.1659	0.3099	0.1157	0.1168	0.6935	0.1177	0.0868	0.2769	0.1511	0.2631	0.1805	0.1144	0.203	0.8463	0.2373
WASIR2	0.0391	0.0429	0.1275	0	0.0333	0.6606	0.0379	0.0672	0.0195	0.3984	0	0.2114	0.3499	0.0245	0.3118	0.525	0.4859	0.1828	0.3012	0	0.0612	0.2547	0.8518	0.845	0.2115	0.0482	0.0379	0.5391	0.0108	0.5921	0.749	1.2036	0.5143	0.0133	0.4816	0.5757	0.1466	0.0155	0.2204	0.082	0.6104	0.1637	0.2924	0.9775	0.2579	0.2126	0.2121	0.9865	0.1696
AC132192.2	0.1618	0.3747	0.41	0.2559	0.0917	0.9032	0.2958	0.6176	0.1437	0.4691	0.4354	0.615	0.4134	0.5638	0.7032	0.4322	0.5006	0.8064	0.6129	0.2365	0.7456	0.5852	2.0049	0.9944	0.5524	0.2767	0.3945	0.6872	0.2975	0.2662	1.6111	0.9371	0.524	0.159	0.0797	0.9405	0.3322	0.3561	0.6075	0.7406	0.3387	0.6769	0.4192	0.4623	0.6872	0.3907	0.4764	1.0198	0.7791
AL031668.2	0.1766	0.2029	0.8082	0.1197	0.0429	0.6234	0.3581	0.0578	0.1512	0.0642	0.1417	0.1514	0.2471	0.1371	0.1828	0.583	40.5964	0.0943	0.7492	0.1106	7.0937	0.6692	0.424	6.028	0.1627	0.0725	0.1194	0.4635	0.3433	0.2166	0.3512	0.3306	18.6668	8.0901	0.1822	19.2331	0.7812	0.1199	6.0624	20.8932	0.2674	0.1106	0.0201	0.964	0.1552	0.2193	0.1823	3.1802	0.379
AC099518.1	0.0284	0.0416	0	0.0337	0	0.4683	0.0367	0.0163	0.0189	0.3257	0.0599	0.2389	0.4237	0.107	0.5903	3.2105	0.214	0.5491	0.0313	0.0227	0.089	0.425	0.8976	0	0.2696	1.015	0.3547	0.2864	0.0209	0.2807	1.5171	4.243	0.2491	0.0258	0.1773	0.2169	0.0284	0.1051	1.9213	0.0794	0.3794	0.2379	0.6686	0.2507	0.1124	0.1442	0.1826	0.8511	0.0821
PCCA-AS1	0.3626	0.2046	0.9283	0.9955	0.2114	0.3072	0.2607	1.0679	0.207	0.699	0.9819	0.5411	0.7413	0.182	0.1351	0.1043	0.2028	0.5617	0.057	0.1487	1.2162	0.2848	0.1425	0.1099	0.6957	0.3827	0.0401	0.2947	0.0686	0.4937	0.1803	0.1948	0.0118	0.2256	0.3265	0.1355	0.445	0.2463	0	0.2605	0.2318	0.5078	0.0991	0.1523	1.1337	0.0901	0.0624	0.7674	0.2694
LINC00958	0	0.0549	0.2794	0.0604	4.2253	0.4032	7.1561	0.1351	0.1035	0.1433	0.1467	1.2258	0.0913	0.0269	0.1734	6.2017	0.1399	4.649	1.1398	6.3101	13.1123	9.7176	6.8763	2.1175	0.063	0.9811	0.143	0.0381	17.2163	3.0742	3.3582	5.3501	1.3357	4.1747	0.1214	7.9162	4.0533	5.2916	4.1988	5.3327	1.3991	0.0513	0.4572	6.5857	0.1743	0.035	0.353	2.8437	0.031
AC010329.1	0	0.9098	0.8389	0.0396	0.021	0.0571	0.0168	0.4785	0.2399	0.0063	0.8056	0.0067	1.0138	0.0016	0.0018	0.0208	0.1789	0.0185	0.0054	0.0044	0.0039	0.0394	0.0095	0.0544	0.0113	0.1067	0.0016	0.0418	0.0027	0.1228	0.1099	0.0063	0.0042	0.0017	0.2389	0.0263	0	0.0098	0.0064	0.0484	0.0015	0.0651	0	0.9297	3.1414	0	0.0015	0.1502	0.0043
AC095057.3	0.8285	1.3489	1.466	1.3001	0.1515	0.9248	0.4657	1.347	0.7656	0.6919	0.8069	0.4011	1.0246	0.8384	0.9424	0.1096	0.3353	1.8821	0.2156	0.3304	0.5578	0.7606	2.5457	2.9574	0.4665	0.1755	0.2301	0.6812	0.1769	0.4246	2.4656	1.5381	0.0815	0.9094	0.5704	2.4619	0.5518	0.1553	0.525	1.1947	0.4407	2.3645	0.0746	0.1571	0.7048	0.794	0.526	1.7271	0.4789
AC093673.1	4.6607	1.3264	1.866	3.765	1.8393	2.0705	3.4801	2.3777	1.2399	3.2605	2.5129	1.8335	6.1994	2.6147	5.1403	7.0806	2.4908	6.3938	3.9548	2.3023	2.1663	6.6755	1.264	4.967	5.486	3.996	8.277	3.0266	5.3534	6.8025	2.7134	63.6814	5.0193	2.2732	4.8884	2.2109	6.1503	3.2017	13.1518	6.0883	2.9787	3.5372	6.6019	3.6242	5.8515	5.7401	2.664	8.198	4.9921
AL683887.1	0	0	0	0	0.1221	0.2367	0.2781	0	0	0	0	0.3881	0	0.2704	0	0.0803	0	0.0671	0.3161	0.3437	0.6184	0.8316	0	0.0544	0	0.1327	0	0	0.1585	1.2953	0.125	0.0614	0.3285	0.8799	0.0708	0.0587	2.4041	0.4554	1.0583	1.0536	0	2.1898	0	0	0	0	0.0865	0	0
AC091153.3	0.0218	0.3354	0.2846	0.0389	0	0.5037	0.1691	0.075	0.0873	0.1112	0.092	0.3146	0.1116	0.1918	0.2532	0.6106	0.0986	1.429	0.7688	0.0522	0	0.0316	1.7019	0.5627	0.1989	0.1345	0.3384	0.4272	0.1446	0.0844	1.7865	0.7839	0.3745	0.0892	0.1291	0.9641	0.3491	0.2077	2.1576	0.6101	0.1543	0.3133	0.3134	0.1284	0.691	0.0475	0.0263	1.6521	0.0379
ADAMTS9-AS1	1.8354	0.1001	0.1103	5.5688	0.2628	0.0509	0.2935	0.3111	0.0235	0.0094	0.5084	0.0451	0.079	0.0296	0.1429	0.0379	0.031	0.055	0.0308	0.0792	0.0207	0.1171	0.0112	0.6738	0.1608	0.0562	0.1178	0.4057	0.0032	0.4171	0.0487	0.1208	0.0236	0.2184	0.0797	0.1131	0.0088	0.028	0.023	0.0144	0.0572	0.0299	0.0194	0.026	0.0427	0.2048	0.0319	0.0348	0.6253
AC010536.1	0.1263	0.104	0.0965	0.2529	0.0336	0.1821	0.214	0.1492	0.0631	0.1106	0.1663	0.0711	0.8172	0.0446	0.3718	0.3753	0.3447	0.5388	0.0738	0.1086	0.4079	0.1428	1.2849	0.2513	0.9886	0.4667	0.1988	0.709	0.0741	0.0814	0.5497	0.3981	0.2979	0.1666	0.3344	0.3421	0.071	0.3817	0.4037	0.171	0.4789	0.4625	0.2078	0.3018	0.2446	0.4892	0.6612	0.7218	0.2259
AL033384.1	0.1757	0.007	0.0312	0.0682	2.0531	0.2579	0.4082	0.0878	0.0128	0.0203	0.0875	3.5265	0.1469	5.507	0.0324	0.4751	0.0962	0.9017	0.8258	3.5954	0.485	1.4422	0.0586	0.1743	0.0182	0.177	0.0124	0.3294	0.6556	1.0327	0.0167	0.2184	0.0803	1.8302	0.0975	0.0888	5.2209	4.5207	0.3211	1.1467	0	2.0392	0.2139	0.1268	0.0253	0.0278	0.3079	0.0151	0.0886
COA6-AS1	0.5019	1.2981	1.4019	0.7337	0.6706	1.4473	0.9371	1.1088	0.7882	0.6162	0.6041	0.9363	1.1453	6.7256	1.091	1.6039	1.3495	1.8098	5.7979	1.0078	0.8138	1.8937	5.7525	1.6847	1.0406	0.2649	0.8333	1.562	1.2659	1.2238	2.621	2.145	0.8403	0.5124	0.4944	0.8501	1.8447	3.7218	10.9685	1.853	1.1823	2.1646	3.3234	0.9223	1.4418	1.4808	1.08	3.1079	0.8081
AC093249.6	0.422	0.3152	0.5266	0.6072	0.458	0.7101	0.5911	0.7559	0.4666	0.5487	0.3593	0.663	0.4704	0.7436	0.7156	1.3356	0.5272	1.6786	0.7606	0.4403	0.773	0.6107	1.5504	0.8438	0.8687	0.8071	0.5565	0.7504	0.5152	0.4395	1.344	1.4427	1.8888	0.6599	0.3803	0.7781	0.4754	0.7684	1.6497	0.4766	1.068	0.7299	1.0954	0.5147	0.6038	0.6246	0.4436	0.6934	0.6227
AL445222.1	0.5581	0.1801	0.6418	0.6134	0.1675	0.8384	0.3813	0.5076	0.5249	0.6478	0.6223	0.5617	1.9295	0.4325	1.0465	0.4039	0.3954	1.1661	0.5959	0.4908	0.2312	0.7838	0.8528	1.8162	1.5133	0.4245	1.3775	0.788	0.7244	0.74	2.1713	0.9259	0.4316	0.2457	0.6952	0.832	0.4428	0.6763	0.825	0.7108	0.8312	1.0596	0.2159	0.1689	1.2768	0.5352	0.3164	1.3193	0.313
AC079305.2	0.5798	5.6337	7.9991	3.0957	0.1751	0.2828	0.3915	6.3184	5.8478	0.1311	8.0111	0.2748	0.1852	0.4882	0.1437	0.1835	0.2642	0.1712	0.3987	0.2829	0.4001	0.3478	0.4139	0.4568	0.2475	0.1597	0.2266	0.2781	0.1094	0.6781	1.0558	0.1891	0.2268	0.2804	0.0564	0.393	0.141	0.532	0.2711	0.2771	0.1303	0.3603	0.219	0.1738	0.2163	0.1576	0.1195	0.2766	0.172
AC024941.2	0.4343	0.4417	0.6559	0.509	0.0901	0.768	0.1436	1.0011	0.5505	0.4181	0.6471	0.5151	0.0271	0.093	0.5066	0.0829	0.1914	0.2377	0.0932	0.1647	0.2156	0.2913	0.7446	0.4657	0.41	0.2218	0.8617	0.6405	0.0584	0.0546	0.1844	0.0181	0.2665	0.0144	0.4696	0.2079	0.0741	0	1.4506	0.3995	0.1747	0.0633	0.0634	0.3737	0.5587	0.023	0.217	1.2355	0.3123
LINC01943	0.0699	0.0153	0.0569	0.0497	0.0713	0.2533	0	0.0961	0.1117	0.0356	0	0.2391	1.527	0.2806	0.557	0.6565	0.2946	0.4834	0.3229	0.0752	0.1531	0.9304	0.4912	0.2542	0.3102	0.1205	0.4782	1.1184	0.3624	1.4042	0.146	0.8601	0.1678	0.2473	0.2065	0.4114	0.4678	0.4541	0.6783	1.3569	0.2634	0.1253	0.2758	0.3595	0.5436	5.9702	0.2189	0.9362	1.5631
LINC00942	0.028	0.0205	0.0228	0.0415	0.0634	0.5764	0.0452	0.0721	0	0.1188	0.0393	0.1008	0.2146	88.0609	0.1284	0.0626	0.1194	0.0087	0.5593	0.0446	0.0365	0.1552	0.057	0.3181	0.2389	0.0862	0.1084	0.0415	0.0412	1.7963	0.0081	0.0957	0.256	0.1016	0.0459	0.122	0.0606	0.1848	18.8044	0.2345	0.022	88.7995	2.7279	0.1303	0.1906	0.0203	0.0225	0.2352	0.0647
ZFAS1	1.2012	1.2105	2.1651	1.6479	2.1016	6.873	4.169	1.4803	1.1174	1.5183	1.9218	4.8894	3.0793	2.7205	6.2712	6.5107	9.4722	10.5959	8.6925	1.5407	5.5925	3.9089	3.3642	10.6429	3.615	3.598	1.5366	4.1464	3.2582	6.0246	3.7739	5.5815	4.2447	3.1669	1.4714	3.6041	1.6373	4.0472	3.8398	4.5265	5.4092	5.2316	1.8044	2.223	3.3768	5.8261	2.8842	4.8434	3.2069
LINC01389	0.2561	0.2341	0.3477	0.4557	0.2177	3.1998	0.2892	0.3667	0.3412	1.5215	0.2697	0.7687	1.3362	0.2142	2.5977	0.0477	0.4177	1.9949	0.0704	0.2553	0.6681	0.8647	1.8914	0.4205	3.7165	1.2089	1.5155	2.6944	0.0942	0.1924	0.52	0.6931	1.7323	0.4938	2.5014	0.1047	0.661	0	0.2959	1.0434	1.8851	0.2041	0.1276	5.6151	2.2229	1.2062	0.54	0.5718	0.9621
AC098487.1	0.1663	0.2052	0.0677	0.1664	0.0353	0.4623	0.0604	0.125	0.0415	0.5688	0	0.2807	0.2655	0.2216	0.1355	0.3486	0.2503	0.0583	0.6058	0.1119	0.1627	1.0225	0.5875	0.4095	0.2602	0.1535	0.2549	0.776	0.2752	0.1472	0.5245	0.9591	0.0356	0.1414	0.2559	2.7015	0.1661	0.4446	2.5215	0.3774	0.0612	0.5466	0.1491	0.1375	0.2192	0.0678	0.1002	0.4913	0.1261
AL021392.1	0.035	0.0383	0.1481	0.0435	0.2318	0.2361	0.406	0.1621	0.0489	0.1335	0.1693	0.3966	0.1787	0.6447	0.1925	1.0359	0.3105	0.0131	0.6268	0.3345	0.3994	1.7653	1.9922	0.0954	0.0756	0.5423	0.0406	0.2238	0.1427	0.7834	0.3164	0.2151	0.0879	0.0523	0.0792	0.1943	1.0302	0.3601	0.7937	0.5371	0.1647	0.4095	0.3135	0.0462	0.0461	0.1596	0.0674	0.7382	0.0424
AP000251.1	0.0125	0.0825	0.2656	0	0.3838	0.062	0.3642	0.1293	0	0.016	0.2905	0.9034	0.2724	0.1416	0.109	1.3043	0	1.4769	1.8209	0.225	0.5496	0.3992	0	2.2049	1.3559	0.386	0	0.0892	0.0692	1.0014	4.3871	2.4651	0.0143	0.4437	0.0618	2.276	0.8519	0.3776	0.8259	0.4729	0.3544	0.6746	0.03	0	0.6448	0	0.1058	0.0198	0
PGM5-AS1	1.9521	0.0384	0.1498	2.6951	0.8559	0.1154	0.9915	0.173	0	0.0056	0.0184	0.0079	0.0112	0.0055	0.1586	0.0538	0	0	0.0144	0.2094	0	0.2534	0.1271	0.4843	0.005	0.0162	0	0.109	0	0.1579	0.0076	0.0973	0.015	0	0.0086	0.0143	0.0087	0	0.0152	0.0428	0	0.0262	0.0052	0	0.0289	0.4186	0	0.0207	0
AC106052.1	0.0207	0	0.2703	0	0.0353	0.2734	0	0	0.1658	0	0.1311	0.4109	0.6625	0.052	0	0.0928	0.0312	0.0775	0.0684	0.1488	0.0325	0.1201	0.0634	0.8174	0.0708	0	0.0803	0.1106	0	0.1336	0.9025	0.9927	0.0474	0.0565	0.1634	0.1017	0.0207	0.0657	0.3954	0.2607	0.3175	0.124	0	0	0.2461	0	0.2249	0.3922	0.036
AP001267.3	0.2336	0.3109	0.393	0.2589	0.0977	0.4984	0.1186	0.3421	0.2525	0.2974	0.1774	0.1379	0.2348	0.1874	0.2774	0.1156	0.0404	0.4868	0.0969	0.1466	0.2757	0.2161	0.3803	0.2438	0.2005	0.0754	0.0939	0.2383	0.0507	0.3255	1.2663	0.2422	0.1357	0.172	0.0981	0.2379	0.2334	0.0485	0.1858	0.2246	0.2345	0.1282	0.0412	0.0901	0.2423	0.1665	0.0923	0.2716	0.1859
ZNF674-AS1	1.0243	0.5641	0.6741	0.6577	0.4645	0.4765	0.5989	0.7937	0.4496	0.7927	0.8292	1.0129	1.4013	1.0182	1.2748	0.6919	1.0887	2.0652	1.3699	0.2018	0.6477	0.8545	6.0892	0.6333	2.2998	1.1081	0.9232	1.7144	0.687	2.1421	2.0976	2.6574	1.2124	0.6943	0.5223	1.1232	1.4167	0.904	2.8617	0.8024	0.984	1.5512	2.3062	1.3699	0.9004	0.9169	0.6631	1.817	1.4209
AL355303.1	0.0152	0	0.0247	0	0.0258	0.2747	0	0.0781	0	0	0	0.1365	0.0194	0.7418	0.022	0	0.2054	0	0.0334	0	0.0237	0.6142	0.4169	0.023	0.0518	0.0187	0	0.027	0.0836	0.5662	0	0	0.0347	0.0206	0	0.0496	0.2726	0.1922	0.6569	0.0212	0.0714	0.4893	0.1088	0.0668	0.02	0	0.1096	0.0478	0
JARID2-AS1	0.0227	0.1988	0.1845	0	0.1926	0.224	0.1316	0.1557	0.1811	0.2884	0.0477	0.0408	0.0289	0.2558	0.3283	0.3294	0.3411	0.4659	0.2243	0.3523	0.5319	0.295	0.3462	0.1717	0.3868	0.1116	0.1463	0.3626	0.325	0.1167	0.9858	0.3872	0.0259	0.2467	0.0223	0.2593	0.2263	0.1436	0.8639	0.443	0.2134	0.2708	0.1084	0.4662	0.239	0.2955	0.1092	0.357	0.1178
FAM13A-AS1	0.3414	0.5573	1.468	0.572	0.2114	0.8473	0.2632	1.0049	0.5308	0.4173	1.2342	0.427	0.8915	0.1084	0.449	0.1992	0.1333	0.3566	0.073	0.3	0.3695	0.4606	0.8181	0.7156	0.2615	0.2686	0.1415	0.6859	0.193	0.2864	0.1431	0.2216	0.1735	0.2711	0.5844	0.1706	0.0821	0.0785	0.1717	0.4932	0.1477	0.3944	0.0731	0.2138	0.6864	0.6208	0.193	0.5082	0.4477
MINCR	0.5726	1.8036	1.5916	0.9711	0.7675	0.8214	0.9131	1.4816	1.9389	1.5353	0.8088	1.4682	0.9642	1.4963	1.9037	1.2884	4.098	4.7862	3.5945	0.4593	1.3921	0.9944	4.4679	1.0825	1.6563	0.4563	1.2178	1.1501	0.6988	2.7422	5.8632	2.8215	1.1476	0.7794	0.6636	1.4321	0.9423	2.3917	7.3802	1.8539	1.4441	2.3116	2.2159	1.5646	4.2637	1.6842	1.104	2.9412	1.6587
AP001107.5	2.3314	0.1151	0.5008	3.5353	0.153	0.21	0.4354	0.1417	0.1498	0.0477	0.1895	0.0135	0.2874	0.0753	0.1629	0.2012	0.0451	0.042	0.1072	0.0538	0.1291	0.217	0.378	0.3523	0.0768	0.0831	0.029	0.0667	0	1.0235	0.4828	12.635	0.0343	0.0204	0.0074	0.1961	0.367	0.0713	0.2339	0.2723	0	1.3981	0.0538	0.1322	0	0.163	0.009	0.1182	0.052
AL031848.2	0.0616	0.027	0.1204	0.2411	0.2303	0.142	0.0715	0.127	0.0985	0.1881	0.0259	0.2218	0.0944	0.1545	0.1963	0.4132	0.1483	0.4605	0.3116	0.1031	0.1157	0.0891	0.5834	0.1867	0.0841	0.0607	0.1272	0.1095	0.1495	0.1269	0.8789	0.4842	0.0986	0.0168	0.0607	0.5437	0.1599	0.0976	0.5336	0.3441	0.2466	0.1472	0.2651	0.2534	0.1137	0.2677	0.1484	0.3882	0.0854
AL359921.2	1.139	0.7081	1.5773	1.1148	0.4842	2.3458	2.7565	1.3372	0.8726	1.4259	1.3594	1.0598	2.5469	3.2632	2.5582	0.8705	2.7438	2.2713	1.8586	0.4768	1.4857	2.4174	4.5251	3.8845	2.9601	2.4545	1.152	1.2152	1.2149	1.5893	6.8726	2.239	1.5409	1.7052	2.5803	2.0797	0.8345	0.722	4.1458	4.0571	1.0955	1.6794	1.1352	2.3718	2.0524	3.3012	2.2643	4.8468	1.7115
TBX5-AS1	0.4564	0.0162	0.072	0.0087	0.1669	0.0687	0.1995	0.0169	0.0098	0.0812	0	0.0442	0.8622	0.0862	0.3307	0.4116	0.1293	0.0046	0.3482	0.1057	0.0499	0.1988	0.1875	0.9819	0.0531	0.0786	0.1299	0.2661	0.1679	0.6858	0.3331	0.9647	0.0757	0.364	0.1112	0.7904	0.6349	0.1711	0.051	0.4147	0.0983	0.6424	0.0822	0.0252	0.33	0.2454	0.0887	0.7812	0.1064
AC135050.6	9.5713	12.5359	10.7071	11.9622	2.9675	9.1207	5.5171	12.0644	10.0824	10.8144	8.9027	4.6656	8.5369	6.5695	8.3773	4.8797	2.9561	13.9686	7.7847	3.3923	8.3664	4.1631	14.5008	7.9361	9.0166	10.3426	7.3586	7.2008	5.5214	6.0414	18.5585	8.6001	6.3911	4.2681	4.875	5.9527	3.6779	3.479	11.722	5.6566	13.6492	5.4444	12.1003	6.5936	8.6649	9.5141	5.5362	13.667	5.0827
LINC01816	0.4048	0.5467	0.4566	0.4156	0.6089	1.7702	0.422	0.7491	0.3112	0.5947	0.2952	0.673	0.4178	1.6998	0.4287	4.7018	2.696	2.125	2.6036	0.6519	0.4143	0.9013	3.2358	2.0769	1.3469	0.5369	1.4877	0.3876	0.7388	1.5042	6.7213	2.7681	1.6377	1.4622	0.7055	5.4485	0.4045	0.9377	0.8367	1.1963	0.4218	0.968	1.5085	2.3116	0.7801	0.5754	0.3002	3.4602	0.6479
AC131011.1	0.0307	0	0	0.3003	0.0522	0.9098	0.0297	0.1581	0.0613	0	0.0646	0.0553	0.2744	0.3849	0.0889	0.1716	4.873	0.1721	0.0506	0.1835	0.4562	0.333	0.2578	0.0465	0.1746	0.2078	0.1782	0.2182	0.1354	0.1778	0.267	0.2884	0.2104	0.1461	0.0151	0.2759	0.0919	0.0729	0.1861	0.2571	0.1265	0.055	0.1835	0.6539	0.3438	1.2004	0.0554	0.0242	0.1862
AC024581.1	0	0	0	0	0	0.21	0.0353	0	0	0.1623	0	0.0328	0.1164	0.0229	0	0.387	0.6307	0	0.6411	0	1.4824	1.4231	0.167	0.0828	0	0.0673	0	0.2267	0.7636	0.6803	0.0634	0.3424	0	0.4462	0	0.4467	1.1645	1.2411	0.2841	0.3053	0.0429	1.3281	0	0.7763	0.072	0	0	0.1148	0.1263
ALMS1-IT1	0.2057	0.2364	0.1835	0.2353	0.0583	0.2501	0.0758	0.2692	0.1762	0.1559	0.2475	0.2734	1.3953	0.1352	0.3903	0.9255	0.1401	1.1718	0.905	0.1991	0.253	0.3756	0.2619	1.1802	0.4738	0.404	0.3351	1.4629	0.3134	0.4983	0.6222	1.5736	0.1735	0.5732	0.1881	1.6815	0.5724	0.3415	1.5363	0.5883	0.6055	2.1836	0.1347	1.0437	0.6779	0.3087	0.177	0.7177	0.5094
AC021851.1	0.1369	0.1562	0.3122	0.1266	0.1396	0.9651	0.265	0.2916	0.175	0.3763	0.1614	0.769	0.4407	0.2541	0.7377	0.3122	0.5357	1.1462	0.1686	0.1899	0.6941	0.5704	1.2965	1.0455	0.5795	0.6539	0.1979	0.5256	0.0664	0.3737	1.4292	0.7673	0.6008	0.4172	0.3613	1.7812	0.2789	0.347	0.5313	0.5735	0.548	0.5105	0.2815	0.523	0.3825	0.2975	0.5936	2.2	0.579
TMEM147-AS1	0.5197	0.4184	0.8467	0.6041	0.4703	0.4212	0.7749	0.7597	0.3434	1.2139	0.5252	0.7435	1.0898	0.9729	1.3148	5.4348	0.9654	0.8423	0.6916	0.5013	2.06	1.3706	2.472	1.9979	1.598	0.9315	0.9848	1.0583	0.4578	1.3793	2.4802	3.2811	0.6421	0.6645	0.8235	0.6887	1.2017	1.003	3.0655	0.9308	0.7354	3.843	0.7594	0.6746	1.2295	0.5831	0.5454	4.0127	0.8429
DLGAP1-AS1	2.0508	0.5558	0.7778	2.0719	0.7372	3.8445	0.7545	1.4814	0.6912	5.5879	1.7648	1.6494	3.1372	4.077	7.892	1.362	5.5521	2.2221	2.299	0.9381	0.8693	2.2699	4.4662	1.4694	5.5668	2.3035	3.7801	3.205	1.0965	5.3397	9.6575	2.165	6.1095	0.895	2.687	2.1347	2.9493	3.0032	51.0667	1.5923	1.0958	4.0767	7.1373	1.8116	2.2351	6.0889	5.5935	3.2015	5.9968
AL096701.4	0.1181	0.1555	0.1731	0.1051	0.0803	0.2724	0.2515	0.2637	0.1416	0.2856	0.1492	0.2552	0.4224	0.1926	0.2224	0.383	0.3911	0.5077	1.0651	0.3107	0.2403	0.205	1.1006	0.3221	0.3763	0.3926	0.2744	0.4829	0.3778	0.4563	3.8431	0.9082	0.0675	0.225	0.2442	0.2896	0.4129	0.3743	1.801	0.5443	0.1252	0.5788	1.1156	0.3992	0.3736	0.3337	0.1707	0.6513	0.1433
LINC01226	0.0021	0.0023	0.0068	0.0075	0.0356	0.6778	0.0182	0.009	0.0063	0.0586	0.0066	0.1753	0.0976	0.0131	0.0667	0.0094	1.9399	0.6731	0.0023	0.03	0.0197	0.0651	0.5646	0.0444	0.1799	0.0425	0.0135	0.0986	0.0127	0.0175	0.0073	0.0716	0.7335	0.01	0.2887	0.0377	0.0052	0.0066	0.0145	0.0175	0.0099	0.02	0.0275	0.6554	0.0856	0.0614	0.0555	0.0858	0.1651
AC053503.3	11.8721	0.101	0.6748	9.3356	0.4695	0.6824	2.0491	0.3163	0.2759	0	0.2908	0	0.8232	0.1155	0.3334	0	0.0693	0.3441	0	0.3853	0	0.333	0.5625	0.4185	0.0524	0.0567	0	0.2455	0	1.304	0.2403	0.5506	0	0	0.0453	0	0	0.0729	0	0.1286	0	0	0	0.0676	0	0.2001	0	0	0
AL118516.1	1.0769	1.5191	2.0052	1.6427	0.9156	1.3435	2.651	0.8987	1.4759	1.1556	1.523	2.5768	3.7744	2.7605	2.9874	8.3623	2.1774	3.4227	9.7824	1.3618	1.8062	1.5807	9.3095	2.5419	3.152	1.023	3.5557	1.7509	2.7331	5.2712	2.0619	6.6008	1.7237	2.2614	1.576	5.2325	3.4584	3.6086	13.7866	2.9442	1.4858	7.8353	8.6116	1.6734	1.8662	2.642	2.9844	3.7583	3.5211
AC005229.4	0.6706	0.885	0.8939	0.676	0.4306	0.34	0.4631	0.9266	0.8623	0.2806	0.5433	0.9966	0.8929	0.9827	1.1213	1.3322	0.8402	0.4121	2.27	0.6058	0.7708	1.1265	1.2397	1.5141	0.8754	0.5544	1.2352	0.5087	0.7089	1.2806	1.9182	4.3448	0.9972	1.1361	0.6236	0.9892	1.4665	1.0108	1.8533	0.9695	0.4198	1.9455	1.2676	0.903	0.3957	0.6932	0.5707	2.0178	0.5204
AL161640.2	0	0	0	0	0.0478	0	0.1634	0	0	0	0	0.0676	0.012	0.1295	0	0.1678	0.0282	0	0.3095	0.0337	0.0734	0.1086	0	0.0853	0	0	0	0	0.0931	0.2537	0	0	0.0107	0.0511	0	0.046	0.431	0.1189	0.1301	0.0917	0	0.1794	0	0	0	0	0	0	0
AP003352.1	0.5493	0.1819	0.4391	0.3505	0.2027	0.4269	0.3211	0.5075	0.2279	0.2771	0.4148	0.3827	1.0397	0.8193	0.9537	0.9042	0.6476	4.7183	1.0091	0.2418	0.795	0.9299	2.5499	0.9348	1.6811	0.3765	0.2476	0.8386	0.3031	1.3551	2.4445	1.444	0.6873	0.8111	0.7861	1.3219	0.4608	0.6489	2.5062	1.6578	0.7812	0.6072	0.5579	0.4113	1.3051	0.6759	0.6494	1.0373	1.0333
AC004803.1	1.3541	0.7829	0.8193	1.4499	0.2436	1.0832	0.2992	0.7433	0.4323	1.3627	0.5681	0.2075	0.3913	0.3384	0.5496	0.6001	0.4357	0.2153	0.9148	0.3024	0.2111	0.6911	0.6139	2.2314	0.4924	0.5847	0.5695	0.3897	0.1643	0.6514	1.8631	0.922	0.2248	0.2638	0.2767	1.0933	0.6456	0.138	0.6136	0.4984	0.139	1.3939	0.8535	0.2354	0.7223	0.6474	0.2606	0.8988	0.2289
AC009271.1	0.0088	0.0193	0.2769	0.0209	0.568	0.0434	0.1021	0.0302	0.0117	0.0037	0.1296	0.4644	0.6664	1.4522	0.034	0.3146	0.4323	0.0164	4.8285	0.1402	4.4397	0.9031	0.0537	2.4427	0.0067	0.0541	0.8096	0	0.0776	1.7361	0.1581	1.2722	0.0167	0.642	0.0087	3.507	2.0257	1.1145	1.3103	1.2974	0.314	4.9216	0.0105	0.0172	0.027	0.0255	0.2965	2.743	0.0102
CDC37L1-DT	0.4876	1.07	2.0821	0.9277	0.9721	0.6649	0.3907	1.0401	1.3443	1.0062	0.9563	0.4845	0.4942	0.5908	0.6579	0.677	0.7595	0.4087	2.1643	0.4827	0.7633	0.2677	0.925	0.9431	0.6125	0.3934	0.6513	0.9269	0.5752	0.5631	1.961	0.9485	0.4614	0.2517	0.1822	0.7424	0.1848	0.1066	2.2443	1.2214	0.5545	0.2211	0.4022	0.346	0.909	1.9373	0.1823	0.583	0.2624
ARRDC1-AS1	1.2619	2.1374	2.2313	1.511	1.1421	1.8109	1.6551	2.6677	1.7201	1.9176	1.9047	1.6286	4.57	2.3533	2.8104	1.5382	3.2703	2.9083	2.0056	0.9912	2.3896	1.8598	4.6697	1.547	2.8595	1.912	3.4427	2.6628	2.2042	2.8764	1.9283	3.2556	1.7353	0.839	1.684	1.9018	1.9899	4.2719	2.7669	1.32	2.7978	2.4542	2.9526	2.4447	4.336	2.4904	1.8218	3.4462	2.7577
GCC2-AS1	0.2451	0.1699	0.3994	0.0918	0.1974	0.8715	0.025	0.1108	0.1805	0.7391	0.1359	0.5576	0.2802	0.259	0.7665	0.9234	0.4273	0.3377	0.9509	0.108	1.979	0.4667	0.3943	0.6453	1.7767	0.143	0.4997	0.5276	0.0712	0.3157	1.0329	0.5293	0.3245	0.7199	0.2541	1.1813	0.2449	0.3067	0.5814	0.4325	0.3798	0.8329	0.5246	0.7964	0.2892	0.3085	0.3264	1.1386	0.3579
AL049869.2	0.5179	0.3116	1.2248	0.6838	0.2415	0.7845	0.2102	1.3347	0.5175	1.425	0.9325	0.3761	0.7045	0.283	1.1136	0.5605	0.1006	0.4841	0.0827	0.3497	1.4252	0.4714	0.9318	0.5571	0.7321	0.5863	0.302	0.2971	0.0737	0.4304	0.378	0.1571	0.2292	0.1705	0.7899	0.3141	0.484	0.1853	0.2317	0.4084	0.3738	0.9287	0.1898	0.2333	1.3436	0.4903	0.1812	0.4871	0.5793
MIR600HG	0.8234	1.4023	1.9757	1.4806	2.3783	0.8316	1.5374	1.6929	0.9295	2.4518	1.7089	1.6784	1.4483	1.4676	1.0783	0.4527	1.3357	0.4251	0.4226	2.0213	0.3532	1.8645	0.9107	1.2846	1.2823	0.3458	1.0498	1.0659	0.1749	1.4755	2.0748	0.3916	0.8744	1.6786	1.0316	1.1351	2.0652	1.4305	0.9405	0.6521	1.201	4.0919	0.2884	0.7925	1.6784	0.7264	0.5479	1.3113	0.7885
AC012615.1	0.1746	0.4353	0.4654	0.3389	0.2024	0.523	0.2765	0.4226	0.333	0.3637	0.351	0.3859	0.5171	0.3983	0.7244	0.5591	0.2987	0.8901	1.58	0.2563	0.6086	0.333	1.2732	0.6134	0.6955	0.4983	0.6762	1.0724	0.2364	0.7666	1.0911	0.7732	0.3629	0.3672	0.4064	0.7655	0.5153	0.3521	1.3479	0.5764	0.6261	0.8159	1.082	0.3616	0.6277	0.8107	0.6979	0.963	0.4403
AC016738.1	0.3076	0.1687	0.1976	0.1842	0.337	0.3947	0.1718	1.1231	0.1773	0.6025	0.6541	0.9482	0.9486	0.0557	0.3429	0.0331	0.3919	0.3484	0.0423	0.2901	0.5278	0.1156	0.4746	0.4842	0.4679	0.4771	0.0573	0.284	0.0326	0.1029	0.0515	0.0708	0.2435	0.1288	0.2098	0.0774	0.1862	0.0047	0.1025	0.157	0.5748	0.0919	0.2016	0.5608	0.8891	0.0836	0.1746	0.4848	0.1795
AC002091.1	0.2406	0.0812	0.0302	0.0659	0.0944	0.7928	0.1075	0.5723	0.1849	0.1178	0	0.0333	0.7567	0.1161	0.3486	1.8213	0.0279	0.0346	0	0.0443	0.1738	0.9373	0.3959	0.1403	0.1474	0.4558	0.1912	0.6252	0.0613	0.286	2.2548	1.9296	0.2116	0.1763	0.1641	0.1513	0.074	0.176	1.4114	1.4218	0.5667	3.8054	0.0443	1.7681	0.2928	3.3389	0.2007	4.7249	0.8663
AC113410.4	0.1119	0.2728	0.2634	0.1991	0.296	1.3931	0.3611	0.4059	0.1491	0.2375	0.2619	0.4927	0.429	0.9517	0.2883	1.1125	0.3557	0.4649	1.2858	0.3718	0.2141	0.4138	0.931	0.867	0.6369	0.3981	0.4977	0.9286	0.59	1.0891	1.3202	0.6589	0.3127	0.2877	0.147	0.3456	0.2112	0.7488	0.7759	0.7121	0.2197	0.3716	1.0856	0.5117	0.6558	1.2704	0.3146	1.0582	0.3234
LINC01932	0	0	0.0293	0	0.1529	0.3853	1.219	0.0618	0	0	0	0.2592	0	2.3249	0.0261	0.3018	0.3792	0.1345	1.2863	0.7962	1.9711	1.7962	0.0825	0.1363	0.041	0.1772	0.0465	0.2239	2.4018	2.8037	0.0313	0.1538	0.1234	0.3428	0.0177	0.1765	2.4083	6.1011	0.9042	0.4272	0	1.6345	0.0861	0.0264	0.0237	0	0.0867	0.0284	0.0312
RUNDC3A-AS1	0.0206	0.0123	0.0457	0.0433	0.0286	0.4472	0.0942	0.0322	0.0037	0.0071	0.0118	0.0607	0.1698	0.1033	0.038	0.1947	0.0028	0.063	0.0082	0.1187	0.4512	0.6988	0.2946	0.1078	0.017	0.0553	0.0073	0.02	0.0847	0.4967	1.2413	1.1198	0.0706	0.0688	0.0166	0.049	0.4432	0.9433	0.146	0.0654	0.1301	4.8089	0.0493	0.0715	0.0666	0.0285	0.009	0.1947	0.0487
AP001107.6	0.02	0.1753	0.0325	0.0355	0	0.1646	0.0774	0.0343	0	0.0763	0	0.1079	0.3063	0.1003	0.2316	0.1564	0.2105	0.112	0.0879	0.0478	0.1876	0.1156	0.1221	0.3028	0.3865	0.0246	0.3869	0.1066	0.0441	0.0257	0	0.1707	0.0685	0.0816	0.1181	0.0327	0.0798	0	0.1385	0.1674	0.1412	0.1194	0.0717	0.1468	0.158	0.0868	0.0241	0.063	0.1039
AP001160.3	0.2161	0.1186	0.3302	0.1202	0.1608	0.3339	0.497	0.1393	0.216	0.2752	0.1707	0.3406	0.2244	0.5933	0.6264	0.3022	0.3254	0.7577	0.4459	0.2747	0.3806	0.2541	1.1973	0.6348	0.3844	0.5157	0.4012	0.6006	0.4174	0.5916	1.4109	0.7852	0.1699	0.3493	0.2129	1.0824	0.2025	0.1071	1.2879	0.7926	0.891	0.4845	0.2424	0.2581	0.285	0.323	0.3255	0.5749	0.2577
AC004943.3	0.0344	0.1131	0.056	0.0306	0	0.0566	0	0.059	0	0.0875	0.0362	0.1547	0.0439	0	0.0498	0.0769	0.0517	0.1606	0.0567	0.0205	0.1076	0.0994	0.21	0.1042	0.2542	0.0212	0.0222	0.2138	0.019	0.0664	0.3289	0.2643	0.0393	0	0.1354	0.3652	0.0858	0.0272	0.2084	0.072	0.0809	0.1232	0	0.0253	0.068	0	0.0828	0.2166	0.0596
GK-AS1	0.19	0.1042	0.0516	0.1409	0.1346	0.4174	0.1533	0.4625	0.0316	0.2217	0.1334	0.941	0.8093	0.4967	0.6654	0.1594	0.3814	3.641	0.0348	0.2462	1.2641	0.8707	2.1775	0.336	1.9464	0.156	0.2453	2.168	0.3844	0.7546	0.1102	0.1353	0.1991	0.1077	1.3101	0.5178	0.348	0.7528	0.1647	0.5087	0.2051	0.2272	0.2273	0.5353	0.8768	0.3786	0.1908	0.6987	1.3178
AC009171.2	0.2593	0.0711	0.2641	0.1731	0.6614	0.5875	0.3765	0.1671	0	0.3714	0.0683	0.1751	0.2899	0.6914	0.5167	0.9063	0.2928	0.1212	0.2853	0.4653	0	0.5629	0.8916	0.5405	0.4058	0.1597	0.4185	0.4035	0.608	0.334	0.9591	1.219	0.5929	0.2206	0.2235	0.106	0.421	0.1541	0.5057	0.2264	0	0.6588	0.3877	0.8576	0.5983	0.4932	0.2343	0.6641	0.3372
LOH12CR2	0.7363	0.5581	0.8615	0.9887	0.091	0.7058	0.2851	0.5405	0.7357	0.6902	0.2961	0.1447	0.3592	0.2184	0.4559	0.3294	0.1411	0.1001	1.5831	0.1361	0.2305	0.3003	0.5216	2.9219	0.1524	0.5028	0.337	0.2499	0.1329	0.6035	2.5747	0.5034	0.2831	0.4373	0.145	0.9412	0.2006	0.1485	0.6845	0.4488	0.1182	0.5601	0.5604	0.3345	0.4413	0.3347	0.1774	0.327	0.2205
LINC02340	0.0657	0.103	0.1529	0	0.016	0.5723	0.0182	0.0968	0.075	0.1315	0.0395	0.0845	0.096	0.0471	1.2787	0.126	0.2827	0.0351	0.0103	0.0225	0.4849	0.4483	0.3156	0.2134	0.0427	0.1387	0.0848	0.5676	0.0104	0.0967	0.1961	1.1393	0.0429	0.0128	0.5548	0.0768	0.0469	0.119	0.1464	0.3147	1.4705	0.1683	0.1123	0.0276	0.0866	0.1224	0.147	4.6606	0.3581
AL109741.1	2.3275	0.1684	0.5834	0.8193	0.174	1.3907	0.4457	0.9668	0.2556	0.0977	0.7542	0	0.3268	0.2888	0.556	0.3147	0.4236	0.2391	0.0844	0.2448	0.2002	0.4442	0.4299	0.1551	0.4076	0.2205	0.4954	0.5003	0.1129	0.4612	0.4007	0.2186	0.3801	0.1044	0.3779	0.2091	0.0767	0.2432	0.133	0.0715	0.1506	0.2752	0.4283	0.3008	0.1686	1.668	0.2157	0.4434	1.6409
CAMTA1-DT	0.1242	0.2725	0.2428	0.1768	0.1267	0.532	0.0962	0.6828	0.1489	0.4743	0.1046	1.0736	0.8252	0.2805	0.7558	0.6389	0.3366	0.8358	0.6558	0.1783	0.6221	0.3594	1.3663	1.4307	0.3392	0.2447	0.3528	0.8392	0.2741	0.5119	3.2857	0.9341	0.3692	0.4733	0.2936	2.0307	0.3722	0.5117	1.3777	0.9715	0.2633	0.3266	0.6536	0.8032	0.6222	0.27	0.5985	0.8612	0.4307
AL033530.1	0.0073	0	0.1673	0.0065	0.1746	0.1088	0.0213	0.0063	0.0147	0	0	0.0198	0.15	0.7134	0.0159	0.2503	0.0828	0	1.0129	0.0614	0.9819	1.9481	0.7511	1.5235	0.0042	0.1445	0	0	1.0281	1.6963	2.8604	0.4013	0.0587	0.005	0	1.7035	0.5974	0.4535	0.2734	1.199	0.2419	1.2586	0.0088	0	0.0048	0	0.0221	1.1505	0.0191
AP001505.1	0.7911	1.4296	1.668	1.6977	0.5935	0.9201	0.901	1.5591	0.837	1.1849	1.6173	1.2153	2.2596	0.9051	3.5066	0.9368	2.0319	3.828	8.2935	0.6958	5.3177	1.1448	3.1288	6.2074	1.2447	1.8911	2.9442	3.0204	1.181	2.9372	1.3365	3.341	1.4897	1.6467	1.6501	3.9188	1.2321	2.1388	4.4767	2.9577	2.9048	2.7261	1.3915	0.2394	2.2395	2.8831	1.1775	6.711	2.1382
SNHG10	0.3185	0.1747	0.3645	0.3239	0.1354	0.2436	0.312	0.3322	0.1553	0.3476	0.2835	0.3107	0.5402	0.3711	0.4176	0.4771	0.3254	0.8258	0.5902	0.2222	0.3858	0.2387	1.3732	0.5431	0.7488	0.3642	0.4455	0.5664	0.3222	0.4371	0.7623	0.7551	0.4313	0.2038	0.3175	0.6417	0.5493	0.2043	1.2422	0.4264	0.4376	0.4374	0.907	0.7775	0.8699	0.408	0.2947	0.744	0.4405
LINC01508	0	0	0	0	0.0087	0.1777	0	0	0	0	0	0.0185	0.0328	1.6111	0	0.023	0.0077	0	0.3616	0.0614	0	0.2824	0.0235	0.0856	0.0058	0	0	0.2648	0	1.7465	0	0.0176	0.1057	0.007	0	0.1596	1.0006	0.2767	0.5341	0.1076	0	0.3254	0	0.0981	0.0203	0	0.0619	0.1214	0.0356
LINC02154	0.0066	0	0.0216	0	0.0338	0	0.0128	0	0	0	0.1116	0.0358	0	0.3572	0.0863	0.0518	0.0299	0.0619	0.0437	0.0158	0.0104	0.2203	0.0202	0.01	0	0	0.0427	0.3885	0.694	0.0256	0.0691	30.4074	0.0303	0.0991	0.0652	0.0541	3.2211	1.385	0.1033	0.2867	0.039	0.3166	0	0.0292	0.0087	0.1439	0.0319	0.0104	0.1148
LINC00501	0.0101	0	0.041	0	0	0.8882	0.0195	0.0087	0	0.2886	0	0.1815	0.3863	0.0126	0.4307	0.0113	0.0076	0.5086	0.0499	0	0.0079	0.4374	0.0462	0.0229	0.2236	0.2854	0.2667	0.3315	0	0.013	0.0438	0.0086	0.0518	0.0137	0.4268	0.14	0.0151	0.0639	0.4541	0.0704	0.0771	0.0903	0.0723	0.1481	0.3986	0.0548	0.2428	0.532	0.1922
AC092803.1	0.1194	0.1667	0.3095	0.4154	0.1015	0.3756	0.0105	0.2518	0.2495	0.698	0.0915	0.3226	0.652	0.5381	0.4641	0.8985	0.5149	0.6393	1.6361	0.1688	0.119	0.9661	2.4302	2.567	0.5684	1.1162	0.4626	0.5598	0.1138	0.5803	2.6454	1.3454	1.1232	0.2807	0.4598	2.9733	0.2169	0.6624	3.1142	0.508	0.4155	0.5581	1.9087	0.9495	0.5296	0.1888	0.6213	0.6673	0.4329
SOCAR	0.0573	0.0252	0.0187	0	0	0.2645	0	0.0197	0	0	0	0.1032	0.4688	0.0144	0.1828	0.1924	0.0173	0.1072	0.0757	0	0.1256	0.3484	0.0701	0.1043	0.1958	0.0565	0.0592	0.1427	0.1012	0.2215	0.0998	0.1568	0.0787	0.0468	0.0565	0.0937	0.1489	0.0545	0.0199	0.2563	0.135	0.0411	0.0274	0.1517	0.1058	0.8225	0.0691	0.2711	0.338
AC004080.2	0.0185	0	0	0	0	1.2524	0	0	0	2.077	0	1.7696	0.4027	0.1163	0.4567	0.1244	0	1.4557	0.0408	0	0	0.0268	0.9065	0.281	2.4056	1.3013	0	0.2308	0	0.0239	0.0323	0.507	0.4875	0.0252	7.1217	0.1213	0.1482	0.0294	0.0643	0	1.2882	0.0665	0.3104	0.9538	5.7687	0	1.3179	0.2922	0.3536
CEBPB-AS1	0.4866	0.5381	0.6532	0.8382	0.0927	0.6285	0.1809	0.6487	0.3267	0.5005	0.1804	0.2454	0.4626	0.0977	0.3384	0.283	0.1993	0.3348	0.137	0.0931	0.0975	0.2817	0.5353	1.0739	0.1595	0.3835	0.1106	0.18	0.0515	0.4262	0.6911	0.366	0.089	0.1166	0.2569	0.1209	0.2606	0.0555	0.4453	0.3263	0.3301	0.6748	0.2654	0.5836	0.3541	0.3723	0.061	0.4356	0.1282
AC090018.2	0.1178	0	0.0303	0.1655	0.1265	0.2247	0.228	0.1171	0.0248	0.0868	0.0783	0.1786	0.3643	1.1122	0.2695	0.1386	0.2053	0.5446	0.45	0.1705	0.2814	0.3857	0.1326	0.2349	0.254	0.0916	0.1681	0.2755	0.0684	0.6068	0.1295	0.053	0.1488	0.1518	0.0733	0.4054	0.4768	0.2358	0.3331	0.1991	0.1387	0.6669	0.215	0.3735	0.2452	0.0943	0.2091	0.4103	0.4299
AC004870.2	0.0065	0.0142	0	0	0	0.213	0	0	0	0.181	0	0.2211	0.6276	0.0081	0.1873	0.0217	0.6227	0	0	0	0.2934	0.0187	0.0988	0	0.0515	0.2308	0	0.632	0	0	0	0	0.8571	0.0088	0.4456	0.0106	0	0	0.6385	0.0271	0.0457	0	0.0773	0.076	2.5477	0	0.4438	0.0611	0.0112
VPS9D1-AS1	0.3646	0.8387	1.3125	0.5755	1.3198	2.0151	6.2842	1.0204	0.5641	2.5752	1.028	2.1815	2.0662	7.2453	2.4795	8.3321	5.4624	5.1447	4.4569	1.9061	9.9591	7.5645	3.2706	6.649	3.5739	4.692	7.4402	3.6596	4.931	2.3858	3.6026	7.9606	3.1192	4.6257	1.5696	8.6148	2.8374	0.6057	12.21	2.308	2.4099	4.4077	8.3269	2.0398	1.3025	2.9399	4.3217	5.3843	2.508
DYRK3-AS1	0.0659	0.0965	0.0179	0	0	0.2173	0	0.0189	0.0439	0.1119	0	0	0.0281	0.0552	0.0796	0.1229	0.3309	0	0.1934	0.0263	0.1892	0.3021	0.1679	0.1666	0.0125	0.0947	0.1277	0.1172	0.0728	0.0425	0.4591	0.4696	0.0754	0.1346	0.0758	0.5031	0	0.0522	0.2667	0.0768	0.0259	0.1708	0.3549	0.1938	0.1594	0.0239	0.0794	0.0346	0.0762
AC139768.1	1.6414	1.1586	1.1595	2.0019	0.2147	0.6998	0.6667	1.5383	1.17	0.3946	1.1122	0.4961	1.3054	0.7201	0.815	0.3595	0.3456	0.3434	1.0607	0.2334	0.1976	0.9966	1.4207	0.4872	0.405	0.1838	0.741	0.8369	0.2153	1.242	2.5574	1.0203	0.4331	0.6249	0.4749	0.7695	0.6307	0.5094	1.0545	0.6414	0.6624	1.8114	0.1236	0.2025	1.1502	1.3474	0.3458	0.8865	0.7961
MGC32805	0.0215	0	0.0491	0.0077	2.3584	0.5394	0.05	0	0.0086	0.7403	0.0091	0.2172	1.9154	0.0378	0.0499	1.002	0.3048	0.0242	0.0332	0.1752	0.1214	0.4488	0.0461	0.3395	3.1133	0.0637	1.1735	2.3515	0.0475	0.0055	0.2024	0.0736	0.1182	0.041	0.1358	0.0845	0.0301	0.1161	1.9337	1.0891	0	0.2317	1.0613	2.368	2.2604	0.0187	0.0208	2.3014	0.0224
TMEM220-AS1	0.2163	0.8994	0.946	0.797	0.1291	0.4627	0.0955	1.6497	1.1302	0.5557	0.9273	0.0684	0.194	0.0333	0.5885	0.0849	0.0057	0.1916	0.0125	0.1226	0.1188	0.0384	0.4929	0.1783	0.3024	0.5935	1.0437	0.054	0.0209	0.1075	0.0925	0.0324	0.1519	0.1188	0.2093	0.0496	0.0152	0.0361	0.0921	0.1113	0.1475	0.0953	0.0726	0.0725	1.1409	0.1898	0.0412	0.4965	0.0724
HOTTIP	0.0122	0	0.0132	0.0036	0	2.1204	0.0039	0.0035	0.0081	4.002	0.0043	0.4928	0.1191	0.0076	0.7313	0.0703	0	0.7237	0.0067	0.0073	0.0063	0.0117	0.2478	0.0522	3.4971	2.8751	0.0288	0.191	0	0.0339	0.0247	0.0797	0.4935	0.0055	5.9169	0.063	0.0547	0.0032	0.0176	0.0142	0.2697	0.0097	2.1428	4.9541	7.3404	0.0132	1.8094	0.1405	0.2636
SNHG30	1.9076	1.1636	1.5171	1.5536	0.7367	2.2481	1.6526	1.3555	1.1632	2.5192	1.1986	5.0196	4.0819	4.2193	4.4136	1.5622	2.5217	7.024	8.3517	0.7658	2.3585	3.7244	7.8359	3.3719	3.349	2.5721	5.2684	7.2559	2.0764	5.1143	4.6936	5.5048	2.2845	1.1617	1.8917	4.5573	6.2345	5.2165	13.5176	3.6132	3.7927	5.5663	6.9145	3.2793	4.229	2.8958	4.4645	5.5137	3.4085
AL355388.1	0.0239	0.0629	0.2024	0.1106	0.0975	0.5433	0.037	0.2381	0.0382	0.1643	0.1912	0.2238	0.3969	0.0899	0.4224	0.0855	0.2158	0.2859	0.2103	0.1372	0.4114	0.2697	0.869	0.862	0.5494	0.1471	0.2036	0.3909	0.0475	0.08	0.3993	0.3186	0.1475	0.2602	0.16	0.25	0.1957	0.0303	0.439	0.2603	0.1688	0.3085	0.5716	0.3512	0.3591	0.322	0.2073	0.2862	0.2154
SH3BP5-AS1	2.3382	1.3057	2.6447	2.2219	0.6881	2.0275	0.6036	2.1091	0.9077	1.6258	1.6985	0.9934	1.7237	0.3103	2.1568	0.4627	2.769	0.4512	0.2094	0.7656	1.0793	0.8004	1.8163	2.2947	0.7217	0.9875	0.3309	1.6365	0.2646	0.7838	0.4018	1.0684	0.4832	0.7303	1.3464	0.7892	0.3938	0.1544	0.6703	0.8731	1.3381	0.586	0.2474	0.9474	2.3715	2.0266	0.4714	3.0261	2.7938
LINC01593	0	0.2915	0.1731	0.2837	0.0452	2.0135	0	0.776	0.3717	2.5029	0.7834	0.0957	0	0	0.7314	0	0.32	0	0	0.0318	0.0416	0.4229	0.9337	0.0403	5.8964	0.0327	0.0343	0	0	0	0	0	1.2756	0.0362	4.3699	0.0869	0	0	0	0	0	0	0	0.2343	0.0701	0	0.2241	0.8374	0
AC078906.1	0.1421	1.0487	4.0827	1.1264	0	0.0426	0	1.4425	0.9035	0.0329	3.1016	0.0233	0.1485	0.2107	0.0562	0	0	0.0241	0.0142	0.0155	0.1618	0.0748	0.2566	0.8615	0.0294	0.1113	0.0834	0.1148	0	0.8153	1.0342	0.1987	0.0443	0.334	0	1.922	0.0903	0.0205	0.918	0.3248	0.0152	0.4478	0	0.019	0.1362	0.0281	0.0156	0.2443	0.0896
DIO3OS	0.8021	0.2099	0.3807	0.4616	0.1877	0.0606	0.7017	0.3034	0.228	0.0117	0.1162	0.0861	0.4584	0.1223	0.3199	0.7798	3.2463	0.172	0.0182	0.1518	0	0.2263	0.1153	0.435	0.1843	0.2583	0.0071	0.1603	0.071	0.2678	0.032	0.1761	0.0084	0.1327	0.058	0.018	0.1195	0.0583	0.0957	0.2467	0.0065	0.066	0.0264	0.1947	0.097	0.6519	0.0133	0.2001	0.0447
AL590096.1	0.0131	0.0287	0.064	0.1865	0	0.4748	0	0	0	0.1334	0.0552	0.1651	0.3012	0.1315	0.1518	0.0586	0.2761	0	0.0865	0.0313	0	0.1895	0.4203	0.2184	0.0447	0.0323	0.0676	0.0932	0.0145	0.0844	0.8207	0.0672	0.1348	0.0178	0.0258	0.0642	0.0131	0.1245	0.227	0.0915	0.0926	0.2192	0.235	0.1348	0.1727	0	0.0473	0.2271	0.0681
AC127526.5	0.0085	6.4863	3.5188	1.4168	1.253	4.7448	1.935	4.2783	2.6407	10.0715	4.1032	2.3339	1.9264	1.8386	4.1607	0.7483	0.6631	7.553	0.8572	1.9756	0.1724	1.9856	1.3978	1.1169	3.5959	6.4144	5.4351	3.2381	1.3738	1.0692	1.7691	0.637	5.8584	0.7262	5.4477	1.6204	2.0563	0.8591	0.8662	0.8873	2.1945	1.0936	2.6237	3.2245	5.8963	0.3682	1.9083	1.8822	2.6874
LINC00460	0.0024	0	0.004	0.0043	0.0041	0.1445	0.0189	0.0084	0.0049	0.0093	0.0308	1.4432	0.0996	0.052	0.0776	0.8853	6.3296	0.0364	0.0322	0.0058	0.4461	0.2115	0.7295	0.0886	0.3715	0.4199	0.0346	0.4288	0.7471	0.0157	0.0085	0.4413	0	0.0597	0.0456	0.0319	0.0803	0.0733	0.4602	0.6056	0.0459	0.0116	0.102	0.1826	0.0385	0.0688	0.0763	0.1689	0.0845
AC007128.1	0	0	0.1178	0	0.0095	1.439	0.0431	0	0	0.0779	0.0234	1.4928	0.725	0.5375	0.4595	0.2364	1.1139	0.3744	0.5324	0.0067	2.3946	1.1592	1.9635	1.3744	1.1967	1.2399	0.5602	0.7419	0.2517	0.3368	2.6046	0.6561	0.5787	0.2574	0.8054	0.7368	0	0.864	0.4146	0.6916	0.9369	1.8555	0.5323	2.6983	0.9021	0.0121	0.3217	2.9195	0.3183
ADAMTS9-AS2	1.0588	0.2167	0.2098	1.9309	0.0765	0.2018	0.1791	0.3458	0.0799	0.0255	0.179	0.018	0.2204	0.0173	0.2083	0.035	0.0169	0.0631	0.022	0.0688	0.0117	0.1538	0.0898	0.487	0.0498	0.0477	0.0371	0.2089	0.0014	0.2254	0.0609	0.1004	0.02	0.1089	0.0197	0.0613	0.005	0.0158	0.039	0.0524	0.0294	0.0837	0.009	0.0349	0.0725	0.2799	0.0241	0.1517	0.2341
AC090772.3	0.1683	0.0615	0.0228	0.3993	0.0477	0.4852	0.0543	0.1446	0	0.125	0.1477	0.0758	0.3405	1.2142	0.3252	0.1098	0	0.1573	1.1571	0.1174	0.4171	0.1218	0.8143	0.6165	0.415	0.1036	0.0905	0.2743	0.1393	0.0361	1.8552	0.0959	0.4489	0.2481	0.4144	0.7109	0.1821	0	1.2154	0.2547	0.1321	0.8886	0.2348	0.5154	0.074	0.1524	0.0338	0.8178	0.1702
AL590004.3	0.038	0.5607	0.4139	0.4521	0.0025	3.12	0.0057	1.9065	1.6078	0.8959	3.9517	0.2156	0.3078	0.0073	0.3385	0.0278	0.0616	1.0045	0.0064	0.0017	0.0046	0.0127	0.0915	0.031	0.1429	2.1593	1.4383	0.296	0	0.0226	0.0254	0.3993	0.0751	0.0219	0.348	0.0119	0.0029	0	0.1417	0.0122	0.031	0.0035	0.7911	3.262	0.4235	0.2539	0.0704	0.6006	1.848
AC016065.1	0.4075	0.4934	0.9502	0.4877	0.7407	0.8683	0.619	0.7002	0.6881	1.1942	0.6956	1.3034	1.1313	1.3048	1.8582	2.1335	0.5607	1.2545	3.3161	0.9245	3.5306	2.3793	1.6427	2.6946	0.7318	0.8047	0.812	1.8617	1.663	1.249	2.9658	4.0176	3.5828	1.4631	1.0243	4.1189	0.7862	1.2082	3.9582	2.0808	1.0096	2.5663	1.3236	1.8332	0.8014	2.3598	1.3757	2.835	1.3036
TIPARP-AS1	0.1014	0.2224	0.1905	0.1388	0.1856	0.3083	0.2264	0.3215	0.5142	0.8636	0.3449	0.2106	0.1793	1.1153	0.9943	0.5407	0.5048	0.5539	1.4239	0.1679	0.1587	0.9252	0.7029	0.4609	0.1065	1.3346	0.8758	0.2773	0.2323	0.8738	1.7507	2.7856	0.936	0.191	0.2765	0.2932	0.5531	1.0998	0.6622	0.4357	0.1653	0.8017	1.4735	0.6647	0.8533	0.6102	0.31	1.02	0.2839
AC090970.2	0.2023	0.0522	0.1745	0.0847	0.2226	0.2157	0.6222	0.225	0.1665	0.2879	0.1504	0.5145	0.2433	1.5981	0.3277	1.3046	0.233	0.178	0.3666	0.4556	0.205	0.3962	0.2364	0.848	0.5148	0.3518	0.1844	0.3598	1.97	0.8432	2.7347	1.648	0.3538	0.1458	0.1759	0.545	0.4043	0.3773	0.7427	0.5487	0.0841	0.3984	1.6229	1.5046	0.1255	0.1294	1.2047	0.6003	0.3302
AC010336.7	0.0576	0.1054	0.1409	0.1197	0	0.4432	0.1488	0.1485	0.0192	0.0978	0.1214	0.1384	0.1596	0.1688	0.3759	0.1826	0.0868	0.5208	0.2536	0.0115	0.4962	0.139	0.4404	0.0291	0.3718	0.1065	0.1861	0.1879	0.0742	0.2722	1.4547	0.1971	0.2306	0.1438	0.0757	0.0628	0.1536	0.3349	0.3996	0.1342	0.4299	0.1608	0.3102	0.2683	0.2027	0.0835	0.0579	0.4088	0.0666
AC079684.1	0.2123	0.6211	0.3459	0.5877	0.1604	0.8161	0.411	0.77	0.3771	0.2102	0.5962	0.7222	1.4467	0.4735	1.0254	0.554	0.2131	1.4552	0.493	0.2539	2.0308	0.9557	0.5406	0.5721	2.6311	0.4357	0.7005	1.9294	0.6246	0.8203	2.3402	1.2096	0.8629	0.8668	0.2091	1.8513	0.5184	0.2991	1.9216	0.4613	0.4445	1.5228	0.6489	0.6588	0.9641	0.6153	0.5684	1.3755	1.4723
AL109615.3	0.1033	0.086	0.1451	0.4058	0.0121	0.1937	0.0966	0.1102	0.5056	0.1996	0.0675	0.4684	0.3005	0.2146	0.2995	0.801	1.1212	0.2997	0.0353	0.017	0.0781	0.3248	0.5336	0.4051	0.6448	0.3247	0.6671	0.4879	0.1808	0.6196	0.7008	0.9014	0.7251	0.1649	3.4182	0.3612	0.1566	0.5986	0.7102	0.214	1.2505	1.3077	2.0242	2.2206	0.3476	0.2169	0.7598	0.9434	1.2726
LNCOG	0.0489	0	0	0.0261	0	0.1934	0.0095	0	0	0.0062	0.0206	0.0088	0.2874	0.0368	0.0709	0.2352	0.1399	0.0457	0.1291	0.0058	0.0077	0.1627	0.1345	0.0222	0.0334	0.012	0.0189	0.0783	0.3507	0.0189	0.0596	0.2006	0.0168	0.1264	0.0193	0.088	0.2882	0.0775	0.1102	0.0478	0.0346	0.0585	0.0643	0.0934	0.1741	0.0744	0.0766	0.2312	0.0763
ATP2A1-AS1	0.053	0.1164	0.3745	0.2202	0.0902	0.2622	0.1369	0.243	0.1413	0.3376	0.2979	0.2866	0.3389	0.2218	0.3587	1.6412	0.4792	0.6611	0.8364	0.148	0.4428	0.2047	0.1621	0.4556	0.322	0.1742	0.2968	0.8174	0.2926	0.1366	0.9232	2.4178	0.3234	0.1444	0.1393	1.0119	0.4416	0.2802	2.1146	0.3952	0.5414	0.4228	0.2961	0.052	0.1166	0.4228	0.3408	1.8113	0.2146
NIPBL-DT	2.4569	0.5835	1.5054	1.8003	0.5835	0.7098	0.9778	1.6207	0.5878	0.7527	1.1764	2.0413	1.6191	1.5266	2.314	2.2977	0.5882	1.3247	0.6177	0.6379	1.5835	1.9368	5.7746	5.7147	1.6587	0.5762	1.03	2.5966	0.5966	2.3286	3.669	3.6692	1.5862	2.0157	0.7579	2.276	2.097	2.2601	4.0218	2.0792	1.0864	4.1379	2.1605	2.404	1.655	1.8503	0.6819	3.9426	0.8242
LINC01484	0.0057	0.0084	0.0434	0.0169	0.0032	0.1192	0.0037	0.072	0.0342	0.0121	0.0481	0.0171	0.2579	0.43	0.1545	0.049	0.1433	0.0142	0.0021	0.0273	0.1431	0.1626	1.2655	0.0404	0.0433	0.0234	0.0246	0.0542	0.0021	0.13	0.0133	0.166	0.0305	0.0337	0.0113	0	0.019	0.4707	0.2046	0.0691	0.1099	0.0774	0.1298	0.2435	0.4393	0.6001	0.1675	0.087	0.1089
AC007365.1	0.1151	0.2886	0.1607	0.117	0.028	0.0542	0.2228	0.0282	0.0329	0.1047	0.0693	0.2369	0.126	1.2789	0.0476	0.809	0.0248	0.0922	0.3798	0.2163	1.0808	0.3568	0.1758	0.6728	0.2245	0.1417	0.0425	0.1754	0.0544	0.5717	0.4292	0.281	0.094	0.2685	0.0972	0.4839	0.3942	0.6774	0.3134	0.1607	0.0387	1.4151	0.118	0.3866	0.0867	0.0715	0.0198	0.3109	0.1995
AC023908.3	0.1049	0.0891	0.1709	0.1144	0.0863	0.418	0.0524	0.2209	0.0203	0.1852	0.2138	0.1036	0.415	0.0594	0.299	0.0681	0.1732	0.1138	0.1265	0.085	0.233	0.186	0.3619	0.5538	0.1309	0.2166	0.2446	0.3128	0.0299	0.3399	0.7831	0.2718	0.2591	0.1105	0.1333	0.1825	0.2062	0.134	0.1994	0.2079	0.1036	0.368	0.2064	0.1492	0.3791	0.2721	0.0774	0.7891	0.3637
PAXIP1-AS2	1.7551	0.7896	1.1839	1.4956	0.3671	1.4899	0.3169	1.6593	0.6194	0.8542	1.1516	0.276	1.1287	0.201	0.8982	0.3518	0.1748	0.6076	0.6793	0.2957	1.4373	0.4989	0.557	2.9331	1.1904	0.4288	0.8138	0.6626	0.2101	0.9928	1.4002	1.1211	0.7259	0.613	0.6094	0.3435	0.2818	0.6825	0.2555	0.4994	0.3486	1.1837	0.3401	0.4163	1.7631	1.2692	0.428	1.1763	0.475
AC010186.3	0.522	0.3788	1.2589	0.3511	0.4333	0.711	0.2467	0.5367	0.2382	0.4552	0.4328	0.3183	1.46	0.9283	0.5539	0.9285	0.5012	0.2459	1.4468	0.4031	0.4182	2.7656	0.3329	10.5906	0.5988	0.1265	0.3184	2.0244	0.2267	1.4241	3.3122	0.6955	1.0995	4.6036	0.4251	2.0766	1.5727	1.179	1.1469	1.1654	0.242	2.9187	0.6735	0.5497	0.8833	2.0013	0.4358	1.2566	0.5558
FRMD6-AS1	0.1572	0.0913	0.1055	0.1564	0.2123	0.0914	0.582	0.0795	0.1017	0.1766	0.0292	0.0916	0.2541	0.6441	0.2211	0.631	0.0766	0.0778	0.2442	0.2932	1.0786	0.8699	0.1908	0.7851	0.0316	0.0342	0.0478	0.3783	0.0867	0.6552	0.491	0.6956	0.1586	0.2455	0.0729	0.5066	0.5683	1.1873	0.4409	0.5684	0.049	0.8293	0.0277	0.1767	0.2256	0.0503	0.0836	0.2551	0.0802
AC007773.1	0.106	0.0698	0.2592	0.2076	0.1443	0.5242	0.1027	0.2004	0.106	0.567	0.1117	0.191	0.664	0.4258	0.169	0.2728	0.3353	0.3767	0.8983	0.2791	0.664	0.0767	2.1552	0.4983	0.0845	0.1959	0.6846	0.6977	0.0819	0.6966	3.3225	0.3988	0.6183	0.3897	0.9192	0.3641	0.3602	0.2521	0.4779	0.637	0.4246	0.5071	0.279	0.265	0.2517	0.4841	0.4089	2.8246	0.2942
COX10-AS1	0.5823	0.3853	0.7151	0.4362	0.8528	1.329	1.0434	0.7691	0.4916	0.6108	0.9264	0.9784	0.7119	0.9761	0.7028	0.9604	0.725	0.5996	1.0585	1.0043	1.747	0.7761	2.0268	1.9064	0.6609	0.8531	1.4197	0.459	0.7116	1.1218	1.4509	0.5334	0.8943	1.1309	1.1712	1.3331	0.64	0.3099	1.3846	0.913	3.072	2.629	0.5333	0.6886	1.9757	0.9466	0.5886	1.7439	0.5034
AC138696.2	0.9244	2.13	1.4309	0.8226	0.4716	1.447	1.5214	1.8266	1.8476	1.2358	0.9736	1.2487	2.4807	3.6539	1.7415	2.7916	1.6703	2.8517	3.1527	0.7741	1.3748	1.2709	7.9107	1.9618	1.0522	0.2846	1.7308	1.3973	1.3261	2.5602	2.655	2.7654	2.1667	0.692	1.7756	4.157	1.7549	2.4175	4.3264	4.0032	1.6331	1.6026	3.0407	3.8728	2.0721	0.9043	0.8354	4.2982	1.0419
LINC02585	0.5259	0	0.5998	0.5615	0.1788	2.8595	0.8146	0.9036	0.1051	1.473	0.5539	0.9472	1.1424	0.7259	2.4387	0.5294	1.1085	2.9496	1.5042	0.3145	1.5641	0.4566	3.1341	0.4783	1.4965	1.1009	1.2901	1.4963	0.3482	0.4064	4.3023	1.8878	2.2246	0.2147	1.5022	0.8599	0.6305	0.0833	0.6381	0.2938	0.8671	1.1946	2.9563	1.4688	2.8429	0.9146	0.5703	2.4037	1.0942
AL354872.1	0.1327	2.0871	0.7928	1.4565	0.1881	0.328	0	2.0902	1.3704	1.1264	0.8386	0.239	1.0175	0.0278	0.6411	0.0742	0.2664	1.1992	0.073	0.1852	0.2077	0.1921	0.2366	0.3018	0.2769	0.9261	0.257	0.354	0.8298	0.1425	0.539	0.0756	0.4046	0.1806	0.61	0.1085	0.0663	0.0701	0.3067	0.1545	0.6252	0.0529	0.1323	0.2926	0.35	0.2885	0.1599	1.1156	0.2685
EIF2AK3-DT	0.1781	0.2746	0.3607	0.257	0.1105	0.3767	0.1258	0.43	0.2405	0.7997	0.2687	0.4638	0.492	0.2053	0.6312	0.6083	0.2681	0.288	0.3045	0.1295	0.2524	0.411	0.9525	1.3643	0.1452	0.3853	0.348	0.3595	0.1859	0.6324	1.1645	1.3164	0.2394	0.2195	0.3271	0.5864	0.3174	0.4806	0.4422	0.2824	0.3089	0.8258	1.1053	0.9339	0.4538	0.3819	0.1392	1.5779	0.242
PSMD6-AS2	0.6757	0.2394	0.8889	0.6871	0.207	1.2724	0.2519	0.7499	0.2768	0.7694	0.6807	0.3477	0.3808	0.1422	0.596	0.1173	0.4234	0.4315	0.06	0.3866	0.6176	0.583	0.5708	0.7952	0.2914	0.3153	0.3414	0.7986	0.0973	0.2757	0.2265	0.165	0.1775	0.1885	0.5085	0.1647	0.1216	0.0865	0.1891	0.3049	0.3855	0.4315	0.1255	0.3516	1.2672	0.8394	0.1466	0.9459	0.4075
SNHG6	19.5902	13.8032	15.3932	25.6399	16.4588	34.9338	27.1905	10.2255	11.3164	13.723	14.4683	18.4452	19.667	29.0414	180.6199	37.1177	90.1055	79.4312	99.4548	13.0119	43.7735	29.8924	31.1606	41.46	41.7831	25.4881	12.5084	30.9116	13.8728	74.8502	68.3848	40.6513	48.3667	33.9419	15.2172	54.3892	14.6339	32.1616	19.9441	57.1093	18.2924	43.0077	21.8988	13.2924	30.6797	35.2548	23.8629	37.8718	28.7073
AC004241.3	0.1794	0.4375	0.3573	0.2129	0.2373	0.7884	0.8878	0.3083	0.1195	0.2031	0.7559	0.6104	0.5605	0.3002	0.3178	1.048	0.5103	1.2673	0.8115	0.1431	0.6242	0.7213	0.7616	0.544	1.1574	0.2701	0.9525	1.8081	0.66	0.8218	0.7982	1.0565	0.5699	0.7327	0.5106	1.1736	0.2988	0.7268	2.7647	1.0305	1.1271	0.6912	0.31	0.7327	2.1819	0.8668	0.5285	1.634	1.0025
AC022382.2	0.509	0.2363	0.4545	0.3745	0.3163	0.8629	0.18	0.74	0.2935	0.8848	0.6598	0.3526	0.738	0.1167	0.9433	0.1368	0.3537	0.3477	0.0538	0.2635	0.7049	0.3541	0.3964	0.3413	0.6351	0.3677	0.3286	0.8007	0.0432	0.372	0.2385	0.1673	0.4812	0.2198	0.9545	0.088	0.1369	0.318	0.1612	0.2256	0.5361	0.392	0.1581	0.3237	0.826	0.6065	0.1238	0.9565	0.5007
AC018695.9	0.0465	0.0907	0.0842	0.0736	0.0879	0.3405	1.7606	0.1775	0.0413	0.1184	0.0109	0.0465	0.0858	0.7196	0.1048	0.4449	0.14	0.1063	0.2274	0.2349	1.6418	0.4636	0.0395	0.5012	0.1588	0.1654	0.0334	0.4778	0.8153	0.7787	0.0989	0.0883	0.1063	0.2039	0.0356	0.1183	0.5885	0.9499	0.609	0.101	0.0487	0.6115	0.0865	0.0987	0.109	0.0337	0.0623	0.0977	0.206
CENATAC-DT	0.705	0.2703	0.368	0.7065	0.4772	1.7931	0.9144	0.6233	0.1368	0.8278	0.3027	0.4068	0.5947	1.3398	1.9341	1.8219	0.3504	0.2815	1.4231	0.8842	0.5786	0.4358	2.144	1.0997	0.9115	1.003	0.4949	0.4747	0.4154	0.7141	2.4661	0.5031	0.8373	0.4192	0.4449	0.3693	0.8411	0.8678	0.4271	0.7171	1.3381	0.7937	0.835	1.5292	0.7039	1.4283	0.3299	1.4779	0.4747
LINC01012	0.0639	0.0651	0.0967	0.0284	0.1009	1.0154	0.0133	0.102	0.0365	0.3894	0.0192	0.3576	0.6387	0.4181	0.9129	0.6739	0.165	0.0085	0.349	0.2048	0.2465	0.9314	2.0996	1.076	1.3068	0.3204	0.392	0.5682	0.068	0.4675	2.8962	1.0183	0	0.1988	0.6924	0.7091	0.2052	0.2315	0.6528	0.373	0.0161	0.5185	0.2675	0.5167	0.5417	0.3771	0.2365	1.2267	0.3958
AC091043.1	0	2.1969	1.9278	1.1338	0	1.4247	0	2.6585	4.866	0.7242	2.5402	0.6147	0.2035	0.0286	0.4287	0	1.1648	2.8502	0	0	0	0	2.5034	0.069	1.9683	1.7092	3.3199	0.2428	0	0	0	0	0.8845	0	0.65	0	0	0	0	0	0.6968	0.0272	6.3684	0.9365	1.8301	0.2473	0.6032	1.2193	0.9469
AC073140.2	0	0	0.0348	0	0.0727	0.3347	0.0621	0.0184	0	0.1089	0.045	0.0578	0.1366	0.0671	0.1085	0.0359	0.0966	0.1599	0.4117	0.1023	0.4184	0.1547	0.0817	0.3728	0.2069	0.158	0.1519	0.019	0.0472	0.2204	0.3164	0.7128	0.0856	0.0437	0.0632	0.0525	0.0641	0.1525	0.2965	0.0448	0.0504	0.8565	0.1023	0.0786	0.0423	0.186	0.0773	0.2191	0.0371
[truncated: 123 more columns]
