# Supplementary material for: Identification of a novel prognostic cuproptosis-associated LncRNA signature for predicting prognosis and immunotherapy response in patients with esophageal cancer
Source: Heliyon. 2024 Apr 26;10(9):e30277. doi: 10.1016/j.heliyon.2024.e30277 (PMC11068819; doi:10.1016/j.heliyon.2024.e30277)
Supplement: Multimedia component 3 [file mmc3.xlsx]

immune-associated differentially expressed genes
GHRH
LTF
SFTPA1
THBS4
LY6H
SFTPC
CILP
SFTPA2
ADH1B
CYP26A1
CYP1A1
SYNPO2
DPEP3
SCGN
GPM6A
CLCA1
PRAC1
CEND1
MYL7
NEUROD2
PRSS33
MAGEA8
SPANXC
NOTUM
OLFM3
SOX14
ITLN1
FDCSP
CLDN10
