# Supplementary material for: Identification of a novel prognostic cuproptosis-associated LncRNA signature for predicting prognosis and immunotherapy response in patients with esophageal cancer
Source: Heliyon. 2024 Apr 26;10(9):e30277. doi: 10.1016/j.heliyon.2024.e30277 (PMC11068819; doi:10.1016/j.heliyon.2024.e30277)
Supplement: Multimedia component 4 [file mmc4.xlsx]

## Sheet: Sheet1
	sense（5'-3'）	antisense（5'-3'）
siUGDH-AS1-1	ACCCAGGGUUUAGUCAGAUTT	AUCUGACUAAACCCUGGGUTT
siUGDH-AS1-2	AGAUGUUCCUCAGGCCCAATT	UUGGGCCUGAGGAACAUCUTT
siUGDH-AS1-3	UGACCCUCCAACUCUGCUUTT	AAGCAGAGUUGGAGGGUCATT
