# Supplementary material for: Identification of a novel prognostic cuproptosis-associated LncRNA signature for predicting prognosis and immunotherapy response in patients with esophageal cancer
Source: Heliyon. 2024 Apr 26;10(9):e30277. doi: 10.1016/j.heliyon.2024.e30277 (PMC11068819; doi:10.1016/j.heliyon.2024.e30277)
Supplement: Multimedia component 5 [file mmc5.xlsx]

## Sheet: Sheet1
primer	sequence
βactin-F	CATGTACGTTGCTATCCAGGC
βactin-R	CTCCTTAATGTCACGCACGAT
UGDH-AS1-F	AGGCTACAGTAACCAAGACAGTAT
UGDH-AS1-R	CAGTTGTAGATATGCGGCGTTAT
